# Supplementary material for: Chemical Profiling and Biological Properties of Extracts from Different Parts of Colchicum Szovitsii Subsp. Szovitsii
Source: Antioxidants (Basel). 2019 Dec 11;8(12):632. doi: 10.3390/antiox8120632 (PMC6943543; doi:10.3390/antiox8120632)
Supplement: Supplementary file 1 [file antioxidants-08-00632-s001.zip › Supplementary material.xlsx]

## Sheet: samples legend
sample 1	Flower	Infusion
sample 2	Flower	Maceration -MeOH
sample 3	Flower	Maceration H2O
sample 4	Flower	Soxhelt MeOH
sample 5	Root	Infusion
sample 6	Root	Maceration -MeOH
sample 7	Root	Maceration H2O
sample 8	Root	Soxhelt MeOH
sample 9	Leaves	Infusion
sample 10	Leaves	Maceration -MeOH
sample 11	Leaves	Maceration H2O
sample 12	Leaves	Soxhelt MeOH

## Sheet: polyphenols
Compound	class	sub-class	sample1-r001	sample1-r002	sample1-r003	sample2-r001	sample2-r002	sample2-r003	sample3-r001	sample3-r002	sample3-r003	sample4-r001	sample4-r002	sample4-r003	sample9-r001	sample9-r002	sample9-r003	sample10-r001	sample10-r002	sample10-r003	sample11-r001	sample11-r002	sample11-r003	sample12-r001	sample12-r002	sample12-r003	sample5-r001	sample5-r002	sample5-r003	sample6-r001	sample6-r002	sample6-r003	sample7-r001	sample7-r002	sample7-r003	sample8-r001	sample8-r002	sample8-r003	CompositeSpectrum
Pelargonidin	Flavonoids	Anthocyanins	23732520	23696964	23891004	60728868	62164128	61584112	98565976	100200320	99719240	57094224	55979492	57268464	5021133	5055512	5097790	5759021	6470344	6802707	3329647	3333403	3269932	6665824	6690310	6863994	1	1	1	1	1	1	1	1	1	1	1	1	(271.0585, 569899.6)(272.06137, 67190.43)(273.06314, 6810.832)
Cyanidin	Flavonoids	Anthocyanins	129459	126932	5925884	4920667	5095188	5093118	33214994	33968688	33410776	5309083	5167048	5202858	6201091	6264233	6138915	4130427	1838985	1715906	1327400	1319341	1	4240304	1477439	1535086	1	1	1	1	1	1	1	1	1	1	1	1	(287.05307, 154313.11)(288.05582, 16762.725)(289.05777, 3225.4065)(271.05765, 243.775)(271.05817, 20938.541)(272.061, 1010.52924)
Peonidin	Flavonoids	Anthocyanins	136964	150901	147641	1791321	1830473	1798262	13641055	14042617	14017795	1824720	1754481	1825608	6971533	7247020	7241688	4946136	5531345	5833340	4770594	4707209	4690978	5687324	5696413	5730666	1	1	1	1	1	1	1	1	1	1	1	1	(301.44467, 133793.64)(302.07147, 13779.811)(284.06305, 239.54001)(325.06534, 8658.526)(326.06293, 2082.7366)(306.0552, 6670.3867)
Pelargonidin 3-O-galactoside	Flavonoids	Anthocyanins	11639352	11524298	11659592	19135244	19143568	18857356	1	1	1	17555478	18727924	17302040	11613836	11424544	11557921	13687202	13409270	13307001	1	1	1	13826284	13653194	13902293	1	1	1	1	1	1	1	1	1	1	1	1	(433.11035, 443893.2)(434.11298, 80054.08)(435.11478, 6284.1553)(420.125, 1551.63)
Cyanidin 3-O-glucoside/Cyanidin 3-O-galactoside/Petunidin 3-O-arabinoside	Flavonoids	Anthocyanins	534928	485001	525508	768233	735462	746218	1	1	1	747334	736544	781460	2645112	2057471	1896791	2582732	2486226	2281581	1	1	1	3897181	895889	853060	1	1	1	1	1	1	1	1	1	585600	575188	517149	(449.10413, 43947.094)(450.1071, 3605.1724)(433.11035, 191614.16)(434.11298, 34053.76)(435.11465, 2635.5132)(438.1173, 1547.39)
Delphinidin 3-O-glucoside/galactoside	Flavonoids	Anthocyanins	1	1	1	1	1	1	1	1	1	1	1	1	151969	148559	152845	177367	183449	186151	1	1	1	171499	178529	180709	1	1	1	1	1	1	1	1	1	1	1	1	(449.10416, 18126.377)
Peonidin 3-O-galactoside	Flavonoids	Anthocyanins	1638748	1578583	1669984	3358017	3377487	3373595	1	1	1	3120807	3115859	3184631	11495809	11139045	11450728	13296044	13148642	13272042	1	1	1	12684520	12775472	12866409	1	1	1	1	1	1	1	1	1	1	1	1	(463.12045, 290215.56)(464.1232, 49623.793)(465.12527, 7691.238)
Pelargonidin 3-O-(6''-malonyl-glucoside)	Flavonoids	Anthocyanins	121400	116656	121622	192774	202303	209483	1	1	1	222659	1	225682	1	1	1	1	1	1	1	1	1	1	1	1	1	1	1	1	1	1	1	1	1	1	1	1	(506.12198, 776.34)(524.13245, 2581.4602)
Malvidin 3-O-(6''-acetyl-galactoside)/Malvidin 3-O-(6''-acetyl-glucoside)	Flavonoids	Anthocyanins	1	1	1	77913	72631	71776	1	1	1	1	1	1	83292	91387	82710	83853	83488	88584	1	1	1	1	1	1	1	1	1	205341	196620	193014	1	1	1	1	1	1	(536.1467, 4657.413)(537.14667, 1927.903)(536.14734, 9227.084)(537.14716, 3853.684)(543.12787, 6530.7056)(545.1503, 464.8)
Pelargonidin 3-O-(6''-succinyl-glucoside)	Flavonoids	Anthocyanins	1	1	1	1	1	1	1	1	1	1	1	1	1	1	1	1	1	1	1	1	1	1	1	1	1	1	1	96053	87866	89087	112663	108027	115287	1	1	1	(536.14746, 11407.9375)(537.14746, 4889.74)(559.13104, 2336.0032)(561.14185, 3646.9668)(543.1283, 9615.95)
Vitisin A	Flavonoids	Anthocyanins	145084	129175	138960	1	1	1	283904	282266	306778	1	1	1	1	1	1	1	1	1	1	1	1	1	1	1	1686718	1726610	1705337	1	1	1	2020951	2171876	1988775	1	1	1	(543.128, 25294.344)(544.13184, 1280.9893)(545.1466, 318.05)(589.12494, 1181.91)
Cyanidin 3-O-sambubioside	Flavonoids	Anthocyanins	136212	135333	148300	155777	160021	152998	1045917	1077596	1101425	165730	188542	173346	143258	136493	145562	146873	143360	141752	663163	651328	662413	149468	149020	154312	1	1	1	1	1	1	1	1	1	1	1	1	(565.15015, 10162.86)
Pelargonidin 3-O-sambubioside	Flavonoids	Anthocyanins	1	1	1	1	1	1	1179579	1221431	1256445	1	1	1	1	1	1	1	1	1	748065	730904	744481	1	1	1	1	1	1	1	1	1	1	1	1	1	1	1	(565.1507, 50067.66)(566.1535, 6588.6216)
Peonidin 3-O-rutinoside	Flavonoids	Anthocyanins	1	1	1	1	1	1	1	1	1	1	1	1	1	1	1	1	1	1	1	1	1	1	1	1	1	1	1	1	1	1	1	1	1	1341098	1474759	1569954	(591.1643, 38443.254)(592.167, 4811.4565)
Cyanidin 3-O-rutinoside	Flavonoids	Anthocyanins	29771056	30723094	30845886	25922784	25604270	25849924	1	1	1	29007592	25461060	26282438	4886061	6483009	5499510	6248721	5303423	4962428	1	1	1	6087937	5519018	5648425	263312	261795	267773	1	1	1	1	1	1	1	1	1	(595.1618, 328802.66)(596.1646, 82689.05)(597.1663, 11813.312)
Cyanidin 3-O-(6''-caffeoyl-glucoside)	Flavonoids	Anthocyanins	19749684	20502502	19563786	23091958	23056626	23117558	1	1	1	22127876	22711058	22390104	44121520	42989640	44199728	48616984	47514732	45777016	1	1	1	44853752	46746312	43524024	1	1	1	483444	528643	502800	1	1	1	1158248	1157487	1108739	(611.1568, 510723.25)(612.1599, 135495.45)(613.1617, 26604.646)(614.1638, 1094.8922)
Delphinidin 3-O-glucosyl-glucoside	Flavonoids	Anthocyanins	15910061	16324235	15696987	18415612	18243656	18507060	1	1	1	17863076	18084908	17910584	30385804	28622838	30121688	32785924	32571252	31539596	1	1	1	30133224	31856188	29367670	1	1	1	433954	469809	444345	1	1	1	1006552	1006666	965389	(611.157, 704885.2)(612.1601, 188762.23)(613.1617, 28132.926)(614.16394, 1364.5087)(627.1496, 569.00415)(633.13684, 406.93)
Petunidin 3,5-O-diglucoside	Flavonoids	Anthocyanins	6958588	6837792	6929170	8003603	8033299	7994178	1	1	1	7849066	7584432	7803513	18007816	18049718	17860300	19102824	18883812	18291276	1	1	1	17977056	17226542	17797800	583990	564117	568357	202703	207199	196955	1	1	1	409231	411314	399800	(625.1721, 240050.83)(626.1749, 61184.312)(627.17676, 13440.543)(625.1727, 525166.75)(626.1758, 164359.58)(627.1774, 25044.22)(647.1525, 496.30832)
Pinotin A	Flavonoids	Anthocyanins	8720851	8558340	8700241	10172904	10179188	10144678	1	1	1	9961947	9614971	9941649	165790	158697	171234	24864700	24616252	23818592	1	1	1	23395288	22620656	23147236	982030	949811	1001246	1679386	1826709	1606425	1	1	1	756692	788888	843476	(625.1725, 460293.12)(626.17535, 117650.37)(627.1769, 16586.793)(608.4771, 17187.812)(608.14075, 3215.3633)(627.15015, 2182.8499)(611.15717, 105992.35)(612.1599, 25388.305)(613.16144, 3096.1965)
Cyanidin 3-O-xylosyl-rutinoside	Flavonoids	Anthocyanins	1	1	1	1	1	1	1	1	1	1	1	1	1	1	1	1	1	1	1	1	1	1	1	1	1	1	1	376415	379742	368419	1	1	1	149334	145791	149174	(709.20636, 19764.67)(710.2078, 1721.7032)
Cyanidin 3-O-glucosyl-rutinoside	Flavonoids	Anthocyanins	2853759	2748502	2813370	2759145	2786738	2756145	1	1	1	2792961	2805788	2863411	2097411	1991691	2037807	1394296	1381400	1416244	1	1	1	1483703	1442882	1493499	1	1	1	1	1	1	1	1	1	1	1	1	(757.2134, 87143.35)(758.2161, 19820.705)(759.218, 1521.5933)
(-)-Epigallocatechin/(+)-Gallocatechin	Flavonoids	Flavanols	1	1	1	114430	1	115125	3492838	3605826	3604297	1	1	1	1	1	1	1	1	1	286054	250030	229140	1	1	1	1	1	1	1	1	1	1	1	1	1	1	1	(307.07565, 6288.02)(288.85822, 65923.55)(289.8664, 3690.6802)(307.0787, 2552.58)(289.06824, 11201.254)(331.05896, 4467.73)(333.06653, 52629.383)
Theaflavin	Flavonoids	Flavanols	1	1	1	1	1	1	1179579	1221431	1256445	1	1	1	1	1	1	1	1	1	748065	730904	744481	1	1	1	1	1	1	1	1	1	1	1	1	1	1	1	(565.1507, 50067.66)(566.1535, 6588.6216)
(-)-Epicatechin	Flavonoids	Flavanols	475972	446696	444856	532604	576350	614525	11876407	12151410	12160730	422399	416198	417505	1	1	1	150764	149528	142198	1	1	1	99215	99479	97195	1	1	1	1	1	1	94622	90657	93266	1	1	1	(291.0793, 2197.2483)(272.06253, 122800.76)(273.0634, 15989.88)(296.09567, 705.2834)(273.0796, 16568.047)(274.08136, 2465.1055)(315.74344, 2030.4183)(316.0763, 1336.7)(296.0625, 802.81256)
(+)-Catechin 3-O-glucose	Flavonoids	Flavanols	1627842	1613661	1652410	3106801	3108971	3057912	1	1	1	2831489	3050736	2845400	1855347	1847922	1850976	2241095	2233861	2184220	1	1	1	2283844	2239603	2314948	73358	74353	73633	1	1	1	1	1	1	1	1	1	(434.25845, 76883.3)(435.68964, 6113.937)(463.12, 22630.59)
Pinocembrin	Flavonoids	Flavanones	1	1	1	1	1	1	1	1	1	1	1	1	1	1	1	1	1	1	860609	725114	659329	1	1	1	1	1	1	1	1	1	1	1	1	1	1	1	(238.06865, 10515.034)(243.08553, 4448.73)(281.06308, 218.70332)
Formononetin	Flavonoids	Isoflavonoids	1	1	1	1	1	1	1	1	1	1	1	1	1	1	1	1	1	1	139729	146411	158178	1	1	1	1	1	1	1	1	1	1	1	1	1	1	1	(251.06792, 7978.9)(275.0525, 2259.7634)
Butein/Naringenin	Flavonoids	Chalcones	398357	367068	370874	520287	508233	536338	11900000	12200000	12200000	365172	366268	358902	145009	143279	150286	222481	223170	197076	703499	742880	787195	229258	224382	232570	1	1	1	1	1	1	94622	90657	93266	1	1	1	(272.31662, 99963.055)(273.47003, 11080.388)(273.07663, 15560.118)(274.08142, 5084.5713)(255.06306, 5830.405)(295.05557, 9896.594)(277.04523, 12837.903)
Phloretin	Flavonoids	Dihydrochalcones	1	1	1	123251	353557	366000	1	1	1	1	1	1	1	1	1	1	1	1	1	1	1	1	1	1	1	1	1	1	1	1	1	1	1	1	1	1	(274.0897, 6255.3833)(276.43332, 1023.85004)(277.10175, 2966.02)(259.09097, 5333.16)(297.06665, 1059.2567)(298.06253, 584.7367)
Luteolin	Flavonoids	Flavones	5418040	5422234	5563733	4616266	4789119	4786668	29864170	30881558	29974368	4995678	4849643	4882841	5846680	5906256	5772171	1369870	1728067	4084431	1327400	1319341	1	4031873	1396226	4306292	1	1	1	1	1	1	1	1	1	1	1	1	(287.0531, 162065.1)(288.05573, 15707.361)(289.05777, 3180.2568)(271.05777, 6673.272)
Hispidulin	Flavonoids	Flavones	1537392	1515611	1568069	1691191	1731792	1704317	12420610	12769150	12707784	1727716	1666453	1728982	6418864	6646166	6648624	4578432	5103239	5390990	4416538	4361464	4346995	5251024	5258563	5283971	1	1	1	1	1	1	1	1	1	1	1	1	(301.0686, 136484.02)(302.07138, 12074.774)
Hesperetin	Flavonoids	Flavanones	2314250	2502178	2511561	484884	536181	529493	1	1	1	791444	756088	798718	17686208	17800660	18707500	4089837	4348999	4485045	2426874	2566580	2558699	6262675	5904849	5894479	3549020	3559580	3444665	513452	515540	530516	940814	964414	938707	1	1	1	(304.07678, 1816.3501)(286.06638, 3481.0989)(325.06635, 152914.25)(326.06873, 17336.592)(327.06555, 8754.005)(328.0684, 396.87)(308.06943, 3077.813)
Cirsimaritin	Flavonoids	Flavones	1477475	1518235	1481245	2007276	2057845	2118175	1	1	1	1948376	1943852	1980641	3172262	3189531	3145545	3573684	3666710	3836742	1	1	1	3954393	3999261	3964138	165978	160508	161981	616813	576151	592081	1	1	1	447074	439402	422658	(316.33163, 3072.789)(317.89236, 13661.838)(318.59375, 6143.515)(296.0637, 59904.75)(297.0668, 1525.6084)(298.0628, 1085.9326)(315.91052, 6386.459)(339.53986, 1589.08)
Pebrellin	Flavonoids	Flavones	238689	277177	283046	1	1	1	1	1	1	1	1	1	2089478	2150816	2242220	382843	455983	448325	167501	179946	171316	603232	569461	550416	213297	216037	204132	1	1	1	1	1	1	1	1	1	(326.0695, 24749.33)(327.0658, 10915.376)(328.0684, 357.19)(367.07632, 4552.4043)(332.10837, 13954.788)(348.10233, 2267.6199)(353.085, 1495.6432)
Cirsilineol/Eupatorin	Flavonoids	Flavones	1	277177	283046	1	1	1	1	1	1	1	1	1	2089478	2150816	2242220	382843	455983	448325	167501	179946	171316	603232	569461	550416	213297	216037	204132	1	1	1	1	1	1	1	1	1	(326.0695, 24749.33)(327.0658, 10915.376)(328.0684, 357.19)(367.0764, 4803.839)(332.10843, 12952.828)(348.10233, 2267.6199)(353.085, 1495.6432)
Xanthohumol/Isoxanthohumol	Flavonoids	Chalcones	1	1	1	1	1	1	1	1	1	1	1	1	1	1	1	165682	199190	144605	114787	1	1	678882	1041981	882412	1	1	1	1161466	1074885	1167194	122672	1	112006	897660	1196920	1269304	(337.1292, 281.59)(378.64578, 12349.532)(380.1493, 244.18)(341.48474, 6735.726)(342.16754, 40865.965)(358.16193, 7844.003)(359.131, 33997.414)(360.1473, 3053.01)
6-Prenylnaringenin	Flavonoids	Flavanones	1	1	1	1	1	1	1	1	1	1	1	1	1	1	1	154915	167915	169969	159966	151588	171493	298008	313173	301169	1	1	1	1	1	1	1	1	1	1	1	1	(340.13364, 9012.367)(323.12122, 2775.7068)(342.14075, 6714.4443)(326.1364, 10595.669)(328.13678, 31025.32)
8-Prenylnaringenin	Flavonoids	Flavanones	1	1	1	1	1	1	1	1	1	1	1	1	208036	217231	228010	154915	167915	169969	159966	151588	171493	298008	313173	301169	7681654	7701543	7751430	8477354	8486213	8435472	8107503	8018190	8072672	6315118	6355634	6317810	(340.94873, 102653.555)(342.139, 52630.168)(343.14105, 2030.448)(323.12262, 1846.626)(341.8452, 120293.766)(342.1382, 55014.41)(343.14038, 2603.797)(325.7381, 7148.8174)(328.13678, 31025.32)(366.13055, 1538.7928)(345.10538, 9760.2705)
Nepetin	Flavonoids	Flavones	1	1	1	1	1	1	1	1	1	1	1	1	1	1	1	1	1	1	270639	307780	291308	1	1	1	1	1	1	1	1	1	1	1	1	1	1	1	(341.0605, 6611.5366)(321.03445, 14294.19)
Tangeretin	Flavonoids	Flavones	647098	625708	625326	1191636	1182001	1219707	3430015	3564738	3628116	888023	880277	881789	667831	688624	665754	2855550	2960367	3117820	2263998	2240888	2237357	3156214	3152706	3155512	575189	564680	570987	570030	532371	539061	1	1	1	820085	802041	786559	(356.73956, 28277.92)(355.1058, 8365.589)(358.6284, 9498.552)(379.79944, 25738.94)(378.85434, 10797.295)
Sinensetin	Flavonoids	Flavones	1	1	1	1	1	1	1	1	1	1	1	1	1	1	1	2855550	2960367	3117820	2263998	2240888	2237357	3156214	3152706	3155512	1	1	1	1	1	1	1	1	1	1	1	1	(358.1258, 6038.11)
Gardenin B	Flavonoids	Flavones	1	1	1	48507892	48227624	48097020	1	1	1	1	1	1	1	1	1	71167904	1	1	1	860954	1	1	1	1	1	1	1	1	1	1	1	1	1	1	1	1	(363.10928, 212.36333)(364.1367, 1184.64)(364.89664, 2736.11)(366.34784, 16009.635)
Tetramethylscutellarein	Flavonoids	Flavones	8991582	9074922	8918711	2575613	583724	2567084	719817	749942	1	14580773	14654841	14464262	13278416	13263843	13260040	3602438	4002239	4210622	4598557	4539462	4639208	22454902	22515612	6835648	9680992	9436247	9661020	8409936	8184783	8183237	5293988	5017367	5229269	63732296	65679608	64650664	(365.1028, 502421.28)(366.10593, 76757.46)(367.1074, 12301.8)(325.10718, 165175.33)(326.108, 26184.73)(327.11044, 959.3)(348.12466, 1252.6266)(347.08182, 9999.258)
Nobiletin	Flavonoids	Flavones	417161	474969	475590	408648	434820	423096	1412151	1438357	1532912	374628	355370	378378	1	1	1	1	1	1	1	1	1	1	102070464	107705424	1	1	1	1	1	1	1	1	1	1	1	1	(385.98325, 16654.459)(404.1514, 3835.7703)(385.55304, 29294.564)(386.1262, 5451.1)(387.1231, 505.94)(408.11856, 2225.0032)
6-Geranylnaringenin	Flavonoids	Flavanones	1	1	1	1	1	1	1	1	1	1	1	1	1	1	1	102638	1	1	1	1	1	1	1	1	1	1	1	1	1	1	1	1	1	1	548854	555269	(390.1726, 21006.137)(391.1764, 1711.5901)(392.1874, 1752.76)
5,6-Dihydroxy-7,8,3',4'-tetramethoxyflavone	Flavonoids	Flavones	1	1	1	1	1	1	1	1	1	1	1	1	385264	390006	373739	1	1	1	1	1	1	1	1	1	229825	234429	226760	296144	305073	298630	1	1	1	121350	134395	137984	(397.08627, 11772.391)(381.08032, 33900.633)(382.0804, 899.0867)
Apigenin 6-C-glucoside/Apigenin 7-O-glucoside	Flavonoids	Flavones	10100172	9997784	10105542	16263615	16260398	16025438	1	1	1	14965699	15907694	14672918	10184614	10096341	10121143	11737614	11489252	11430050	1	357636	1	12838543	12711267	12870737	1	1	1	1	1	1	1	1	1	1	1	1	(433.11035, 429708.5)(434.11298, 77381.05)(435.11478, 6063.3945)(415.0857, 1468.21)(439.1397, 6210.59)(420.125, 1408.79)
Phloridzin	Flavonoids	Dihydrochalcones	1	1	1	1	1	1	714110	699611	761874	1	1	1	1	1	1	1	1	1	1	1	1	346698	477028	420651	1	1	1	1	1	1	1	1	1	1	1	1	(436.13297, 21384.271)(437.13593, 576.525)(422.15405, 31496.271)(423.15683, 3250.4934)(441.1121, 31661.68)(442.11514, 1190.4967)
Genistin	Flavonoids	Isoflavonoids	1	1	1	1	1	1	1	1	1	1	1	1	2027843	1523516	1414479	2195647	2144952	1943159	1	1	1	4984037	4460637	4437349	1	1	1	1	1	1	1	1	1	1	1	1	(449.43936, 151017.39)(450.108, 31783.115)(432.12506, 5990.0503)(433.1101, 144316.12)
Chrysoeriol 7-O-glucoside	Flavonoids	Flavones	1483491	1428908	1509026	2996837	3017999	3012767	1	1	1	2785676	2787099	2831953	9752580	9433424	9729643	11309722	11127489	11225076	1	1	1	10754359	10800477	10864483	1	1	1	1	1	1	1	1	1	1	1	1	(463.12045, 286837.8)(464.1232, 48988.32)(465.12527, 7577.4062)
6''-O-Acetyldaidzin	Flavonoids	Isoflavonoids	1	1	1	1	1	1	714110	699611	761874	1	1	1	9752580	9433424	9729643	11300000	11100000	11200000	1	1	1	10800000	10800000	10900000	1	1	1	1	1	1	1	1	1	1	1	1	(463.12097, 458609.78)(464.12375, 84068.65)(441.1121, 31661.68)(442.11514, 1190.4967)
6''-O-Acetylglycitin	Flavonoids	Isoflavonoids	1	1	1	1	1	1	1	1	1	1	1	1	1	1	1	1	1	1	1	1	1	1	1	1	902126	893767	909194	1187150	1193995	1292432	464255	464217	469599	701660	682469	667049	(471.12378, 38539.227)(472.12625, 3134.7058)(471.12515, 21552.422)
6''-O-Malonylglycitin	Flavonoids	Isoflavonoids	1	1	1	1	1	1	1	1	1	1	1	1	1	1	1	1	1	1	1	1	1	1	1	1	1	1	1	96053	87866	89087	112663	108027	115287	1	1	1	(536.14746, 11407.9375)(537.14746, 4889.74)(559.13104, 2336.0032)(561.14185, 3646.9668)(543.1283, 9615.95)
Apigenin 7-O-apiosyl-glucoside	Flavonoids	Flavones	1	1	1	1	1	1	1179579	1221431	1256445	1	1	1	1	1	1	1	1	1	748065	730904	744481	1	1	1	1	1	1	1	1	1	1	1	1	1	1	1	(565.1507, 50067.66)(566.1535, 6588.6216)
Phloretin 2'-O-xylosyl-glucoside	Flavonoids	Dihydrochalcones	180944	175060	171659	115736	115282	108925	174108	220505	183287	205075	205674	208719	1	1	1	1	1	1	1	1	1	1	1	1	89069	1	100473	127587	133890	126628	119171	144888	117689	205793	197646	192343	(570.1897, 9429.604)
Diosmin	Flavonoids	Flavones	1	1	1	1	1	1	1	1	1	1	1	1	1312671	1243002	1306890	1530625	1460106	1385374	1	1	1	1303689	1415606	1292960	548783	555022	340649	1	1	1	1	1	1	1341098	1474759	1569954	(593.5621, 11579.609)(592.167, 4811.4565)(591.1639, 17199.736)(613.16205, 42688.234)(614.1638, 1571.3622)
Chrysoeriol 7-O-apiosyl-glucoside	Flavonoids	Flavones	28980544	29900560	30021988	25207100	27484836	25155940	188075	185793	196203	28270754	24779716	25540972	4851375	6409025	5450165	6185813	5260444	4920132	1	1	1	6022206	5456618	5588800	263312	261795	267773	1	1	1	1	1	1	1	1	1	(595.1617, 284274.0)(596.1646, 81002.82)(597.1663, 11508.142)(581.1445, 3456.7234)
Neoeriocitrin	Flavonoids	Flavanones	6770176	6989118	7019534	6080107	6243729	6293674	1	1	1	6512824	6134677	6454876	787823	1153748	929169	1074001	884775	823522	1	1	1	1051191	950100	970990	1	1	1	1	1	1	1	1	1	1	1	1	(596.1648, 108945.34)(597.1663, 13676.495)(625.17206, 33342.31)
3-Hydroxyphloretin 2'-O-xylosyl-glucoside	Flavonoids	Dihydrochalcones	1183737	1130348	1139069	2752027	2853459	2924785	1	1	1	2608340	2493691	2580422	4209069	4252345	4107746	84287	3418715	112812	1	1	1	107324	4041711	4198968	1	1	1	1858801	1963723	1800425	1	1	1	2705724	2501736	2391081	(607.159, 83080.27)(608.16174, 13000.918)(591.1634, 5028.707)(595.16095, 4170.67)
Poncirin/Didymin	Flavonoids	Flavanones	1	1	1	1	1	1	1	1	1	1	1	1	1	1	1	1	1	1	1	1	1	1	1	1	1	1	1	448170	529291	509045	1	1	1	453765	501625	311446	(618.1984, 25849.908)(619.2009, 2724.145)
Apigenin 7-O-diglucuronide	Flavonoids	Flavones	1114785	1228555	1195217	2194152	2299805	2394713	1	1	1	1816605	1716291	1781359	18875320	19301080	18412016	5707498	6751517	6679984	1	1	1	5736830	5022892	5580970	1	1	1	1445835	1938408	1652138	1	1	1	849430	734583	672962	(623.13306, 122314.77)(624.13556, 22685.244)(625.1342, 9419.932)(626.1363, 2489.83)
Galangin	Flavonoids	Flavonols	21658772	21663612	21827788	54207236	55571736	55060208	87353616	88749560	88277144	51030148	50083948	51189744	1728137	4762945	1699269	2019141	1341193	1979055	3163254	3164174	3109047	2075143	2056011	6426810	1	1	1	1	1	1	1	1	1	1	1	1	(271.05838, 536237.8)(272.0613, 63901.098)(273.06314, 6657.8086)
Rhamnetin	Flavonoids	Flavonols	1	1	1	523800	530944	525017	1	1	1	498805	473975	494482	1	2094198	2134644	16370826	16552033	17461620	1	1	1	18789114	18533470	18755288	955204	940281	949291	3493597	3609391	3591375	1	1	1	3993465	3817369	3673733	(331.16977, 1506.6533)(313.55606, 14805.553)(315.17535, 2183.878)(314.1733, 368730.1)(315.17612, 60007.625)(316.17865, 5329.75)
Isorhamnetin	Flavonoids	Flavonols	1	1	1	1	1	1	1	1	1	1	1	1	1	1	1	1	1	1	270639	307780	291308	1	1	1	1	1	1	1	1	1	1	1	1	1	1	1	(341.0605, 6611.5366)(321.03445, 14294.19)
Quercetin 4'-O-glucoside	Flavonoids	Flavonols	1	519818	545156	1	1	1	24285970	24700880	1579330	1	1	1	109464936	107268704	112098496	102103504	113354848	115384752	4343152	3306523	2616917	108491408	102434280	108096760	6258982	6351741	6179028	1	1	1	30026740	30255080	2644641	8521309	8830204	8682828	(386.62894, 13313.846)(367.47098, 110235.51)(368.03024, 16889.457)(369.11768, 5038.3516)(385.1223, 39914.113)(386.1263, 5440.62)(387.1231, 459.94)(370.12646, 189733.17)(371.12955, 37326.656)(372.1318, 2343.3457)(408.1186, 2193.37)(392.1067, 419.16666)
Quercetin 3-O-acetyl-rhamnoside	Flavonoids	Flavonols	891951	773463	828442	1	1	1	664604	674926	710739	1	1	1	1	1	1	1	1	1	1	1	1	11651156	11514940	11688786	1	1	1	1	1	1	1	1	1	1	1	1	(393.1368, 22116.688)(394.14044, 1004.70197)(396.90176, 17134.332)(420.125, 1484.75)
3-Methoxynobiletin	Flavonoids	Flavonols	856684	893610	899174	1242494	1266175	1319128	1840222	1767419	1829045	995564	950437	1013845	689503	684323	669330	1	1	1	1	1	1	1	1	1	1	1	1	1	1	1	1	1	1	1	1	1	(439.15372, 20346.842)(455.12778, 57220.535)(456.1306, 5072.0474)(457.12793, 1469.9667)(439.139, 15122.536)(440.14157, 805.0999)
Quercetin 3-O-glucoside/Quercetin 3-O-galactoside/Myricetin 3-O-rhamnoside	Flavonoids	Flavonols	1	1	1	1	1	1	1	1	1	1	1	1	151969	148559	152845	177367	1	186151	1	1	1	171499	178529	180709	1	1	1	1	1	1	1	1	1	1	1	1	(449.10416, 18126.377)
Kaempferol 3-O-glucoside	Flavonoids	Flavonols	1183107	1152681	1204427	2019623	1984068	1972242	1	1	1	2064342	1951681	2066019	3437249	3598079	3452833	5967730	5034885	4611789	1	1	1	4984037	1	4437349	1	1	1	1	1	1	1	1	1	548278	538279	492977	(449.10443, 124912.79)(450.10733, 16949.715)(451.10944, 1853.4688)(433.1087, 6266.7334)(434.11194, 873.5725)
Isorhamnetin 7-O-rhamnoside	Flavonoids	Flavonols	1483491	1428908	1509026	2996837	3017999	3012767	1	1	1	2785676	2787099	2831953	9752580	9433424	9729643	11309722	11127489	11490132	1	1	1	10754359	10800477	10864483	1	1	1	1	1	1	1	1	1	1	1	1	(463.12045, 286837.8)(464.1232, 48988.32)(465.12527, 7577.4062)
Isorhamnetin 3-O-galactoside/Isorhamnetin 4'-O-glucoside/Isorhamnetin 3-O-glucoside	Flavonoids	Flavonols	1	1	1	204163	207761	213928	1	1	1	1	1	1	1	1	1	1	1	1	1	1	1	1	1	1	1	1	1	1	1	1	1	1	1	1	1	1	(464.11252, 11512.62)
Quercetin 3-O-glucuronide	Flavonoids	Flavonols	1	1	1	1	1	1	1	1	1	1	1	1	95243	102107	97310	1	1	1	1	1	1	1	1	1	1	1	1	1	1	1	1	1	1	1	1	1	(479.06973, 8071.403)(480.07126, 1778.4132)(481.06848, 1279.6066)
Quercetin 3-O-glucosyl-xyloside	Flavonoids	Flavonols	350381	401017	394667	409657	422130	398079	700702	744892	764283	289991	299672	292047	1	1	1	1	1	1	1	1	1	1	1	1	1	1	1	1	1	1	1	1	1	1	1	1	(499.1538, 19199.7)
Quercetin 7,4'-O-diglucoside	Flavonoids	Flavonols	2643473	2623297	2545449	1	1	1	1	1	1	1	1	1	1	1	1	1	1	1	1	1	1	1	1	1	1	1	1	563453	621031	570227	1	1	1	711465	704750	688384	(534.1925, 560.31)
Quercetin 3,4'-O-diglucoside/Quercetin 3-O-sophoroside/Myricetin 3-O-rutinoside	Flavonoids	Flavonols	1	1	1	1	1	1	1	1	1	1	1	1	5343013	5441969	5277848	5787104	5755121	1	1	1	1	1	1	5354656	1	1	1	1	1	1	1	1	1	1	1	1	(611.1551, 673.5733)
Quercetin 3-O-rhamnosyl-galactoside	Flavonoids	Flavonols	19830288	20358716	19599780	23115876	22910584	23203146	1	1	1	22372916	22622420	22426620	38590988	36342496	38204492	41794940	41521816	40166016	1	1	1	38348944	40603976	37390072	1	1	1	483444	528643	502800	1	1	1	1158248	1157487	1108739	(611.1567, 434212.28)(612.15967, 112746.69)(613.1614, 24452.775)(614.16376, 1305.3201)(595.1605, 2270.0146)(596.16406, 549.19)(611.15735, 875679.3)(612.1606, 240431.33)(613.16205, 37895.445)(614.16394, 1378.2615)(595.1613, 5512.5312)(596.1642, 614.9986)(633.13684, 414.3143)
Isorhamnetin 3-O-rutinoside	Flavonoids	Flavonols	8533553	8376514	8507085	9928289	9942296	9902742	1	1	1	9727256	9387513	9694413	22670184	22803892	22456128	24117544	23674860	23108076	1	1	1	22698158	21954308	22455464	663878	642812	646071	207915	217746	1	1	1	1	457542	461255	447066	(625.1721, 256674.22)(626.1749, 62562.227)(627.17676, 13775.636)(611.155, 784.27783)(625.17285, 616563.9)(626.1758, 166135.36)(627.1774, 25359.19)(647.1525, 505.03494)
Quercetin 3-O-(6''-acetyl-galactoside) 7-O-rhamnoside	Flavonoids	Flavonols	1	1	1	1	1	1	1	1	1	1	1	1	1	1	1	207201	301458	358926	1	1	1	1	1	1	1	1	1	1	1	1	1	1	1	1	1	1	(654.184, 8513.54)
Kaempferol 3-O-xylosyl-rutinoside	Flavonoids	Flavonols	158538	161339	157085	262576	259706	271172	1	1	1	140696	131261	131773	350155	367779	343163	380629	378662	391186	1	1	1	148822	156364	147722	187513	186347	192124	1156524	1144744	1122718	1	1	1	493896	492996	497296	(708.2071, 21405.883)(709.20557, 8650.024)(710.2078, 1721.7032)
Quercetin 3-O-xylosyl-rutinoside	Flavonoids	Flavonols	1	1	1	158138	144785	154489	1	1	1	1	135141	141422	413429	338825	393883	401185	381035	355828	1	1	1	326997	368351	315987	1	1	1	1	1	1	1	1	1	1	1	1	(743.1972, 17494.424)(744.2001, 2410.2793)
Kaempferol 3-O-glucosyl-rhamnosyl-galactoside	Flavonoids	Flavonols	2809123	2706648	2774854	2725075	2747012	2723142	1	1	1	2751890	2766122	2821835	2061157	1954564	1997284	1377953	1370335	1405001	1	1	1	1467119	1426614	1476532	1	1	1	1	1	1	1	1	1	1	1	1	(757.2134, 86540.03)(758.2161, 19666.715)(759.218, 1511.3251)
Quercetin 3-O-glucosyl-rhamnosyl-glucoside	Flavonoids	Flavonols	241100	230249	238182	1	1	1	1	1	1	1	1	1	1057791	1001739	1056216	1	1	1	1	1	1	1	1	1	1	1	1	298513	328377	317340	1	1	1	1	1	1	(773.2078, 31726.416)(774.21075, 5590.41)(757.2138, 19953.97)(758.2165, 4380.1465)(759.21844, 299.02664)(775.2243, 8210.333)(757.2121, 32132.682)(758.21484, 6980.2637)(759.2165, 388.8867)(777.1802, 22529.115)
Quercetin 3-O-glucosyl-rhamnosyl-galactoside	Flavonoids	Flavonols	1	1	1	1	1	1	1	1	1	1	1	1	1	1	1	1	1	1	1	1	1	1	1	1	1	1	1	298513	328377	317340	1	1	1	1	1	1	(777.2427, 5642.797)(777.1802, 22529.115)
4-Hydroxybenzoic acid/2-Hydroxybenzoic acid	Phenolic acids	Hydroxybenzoic acids	1	1	1	1	1	1	1	1	1	1	1	1	1	1	1	1	1	1	1	1	1	1	1	1	1	1	1	1	1	1	372542	444726	407054	1	1	1	(121.0266, 7718.15)(139.03696, 6514.51)
Cinnamic acid	Phenolic acids	Hydroxycinnamic acids	1	1	1	1	1	1	1	78587	76902	1	1	1	1	1	1	1	1	1	1	1	1	1	1	1	570585	606007	633973	962614	466433	1409708	1	1	1	507061	1489886	1549727	(131.0427, 6692.135)(152.06903, 1802.28)(131.04735, 19656.305)(175.0554, 2769.68)
4-Hydroxyphenylacetic acid	Phenolic acids	Hydroxyphenylacetic acids	1	1	1	1	1	1	1	1	1	1	1	1	1	1	1	1	1	1	1	1	379444	1	1	1	1	1	1	288160	272976	1	1	1	1	1	1	234136	(137.0442, 20716.63)(153.05266, 405.34)(135.04227, 5805.72)(175.0369, 7059.91)
p-Coumaroyl glycolic acid/Vanillic acid	Phenolic acids	Hydroxycinnamic acids	336692	332715	354986	1	1	1	1	1	1	1	1	1	1	392038	1	1	1	1	431609	1	1	1	1	1	1	1	1	163322	230863	170745	1	1	1	1	1	1	(169.0497, 1195.5333)(152.36974, 463.17334)(169.0503, 1589.75)(170.04684, 1176.645)(191.03685, 5317.0044)
Caffeic acid	Phenolic acids	Hydroxycinnamic acids	236805	215637	252917	343884	325072	284337	1	1	1	1	302190	307205	1	1	1	1	1	1	1	1	1	1	1	1	8903187	9083229	9478984	9027266	8841130	8570802	2437885	2335614	2393201	7675761	9395091	10338085	(181.04782, 31704.63)(163.03746, 92188.43)(164.04079, 6817.276)
Syringic acid/Gallic acid ethyl ester	Phenolic acids	Hydroxybenzoic acids	1	1	1	1	1	1	78706	81176	85546	1	1	1	1	1	1	1	1	1	1	1	1	1	1	1	2429158	2702664	2271765	1987314	2060023	2011185	1	1	1	1835588	2777098	3211897	(181.24808, 58825.145)(182.0504, 142.06)(182.14336, 52964.348)(186.06567, 2350.1433)(221.04015, 6051.143)
p-Coumaric acid ethyl ester	Phenolic acids	Hydroxycinnamic acids	168738	153773	156491	216569	220368	222233	1	1	1	149262	172173	174739	660507	613445	650037	810661	705776	643541	1	1	1	608516	786921	639055	2483401	2567570	1874354	3215513	3146781	3507972	1	1	1	3208859	3708778	3722758	(193.08421, 50094.18)(194.0814, 8840.34)(175.07365, 17212.352)(178.0846, 2428.6233)
Ferulic acid	Phenolic acids	Hydroxycinnamic acids	272864	242867	264950	283992	304705	304161	1	1	1	262887	267540	290820	1	1	1	1	1	1	1	1	1	1	1	1	407094	411134	327219	501381	489378	513332	1	1	1	566786	543951	520741	(195.0633, 4722.086)(177.05298, 13725.77)
Homoveratric acid	Phenolic acids	Hydroxyphenylacetic acids	1	1	1	1	1	1	1	1	1	1	1	1	295941	313569	287344	362580	397303	359879	1534817	1502396	1497290	351116	358801	310344	1592798	1651642	1492063	3101829	2951032	3086695	1	1	1	2486557	3038396	3174832	(197.07928, 11560.917)(179.06876, 42364.434)(180.07198, 2619.2366)(219.06364, 70876.55)(220.06664, 2959.5066)
Hydroxycaffeic acid	Phenolic acids	Hydroxycinnamic acids	4352476	4504408	4652574	4396242	4385075	4713078	1	1	303161	4116114	3904194	3979753	839610	748804	857283	779467	902378	903025	4478737	4348550	4095859	893396	715996	747416	1	1	1	1	1	1	6516652	7698969	7103241	1	1	1	(200.04436, 811.2099)(183.04843, 15475.409)(184.04799, 1934.4127)(219.02484, 118646.11)(220.02763, 2668.2102)(221.02371, 4182.507)
Sinapic acid	Phenolic acids	Hydroxycinnamic acids	1	1	1	1	1	1	1	1	1	1	1	1	1	1	1	1	1	1	1	1	1	1	1	1	823382	821330	730414	348222	371942	349195	291232	275676	295298	387756	373879	361268	(225.07393, 5108.4526)(207.06323, 16751.154)
p-Coumaroyl malic acid	Phenolic acids	Hydroxycinnamic acids	103857	93077	95329	1	1	1	1	1	1	1	1	1	1	1	1	1	1	1	1	1	1	1	1	1	1	1	1	1	1	1	1	1	1	1	1	1	(263.0582, 1087.5701)(281.06778, 6916.3804)(263.0589, 1092.66)(306.05505, 1550.5734)
Avenanthramide 2c	Phenolic acids	Hydroxycinnamic acids	90770	79694	82032	1	1	1	1	1	1	1	1	1	1	1	1	1	1	1	1	1	1	1	1	1	1	1	1	1	1	1	1	1	1	1	1	1	(281.06778, 6916.3804)(306.05505, 1550.5734)(307.0752, 2007.05)
Caffeoyl aspartic acid	Phenolic acids	Hydroxycinnamic acids	1466688	1	1475923	1813177	1857733	1909912	1	1	1	1691914	1695037	1718112	2370658	2383070	2381901	2042143	2111922	2233260	683187	643402	631899	1930626	1911282	1898325	1	1	1	1	1	1	1	1	1	1	1	1	(296.12286, 87117.484)(297.06696, 1806.325)(278.0637, 18589.78)(281.06308, 405.01334)(320.0712, 509.83)(300.04532, 1306.2933)
p-Coumaroyl tartaric acid	Phenolic acids	Hydroxycinnamic acids	1	1	1	1817165	1863535	1921437	1	1	1	1695961	1694302	1712334	2430536	2438361	2434684	2090399	2155616	2280735	1	1	1	1965451	1946680	1933177	1	1	1	1	1	1	1	1	1	1	1	1	(297.067, 1924.0007)(298.0628, 1196.8613)
Cinnamoyl glucose	Phenolic acids	Hydroxycinnamic acids	452251	377608	134972	162230	137306	157748	1	1	1	116304	414096	123294	237993	312017	1	300214	1	1	242634	278871	1	91538	338768	205067	1	1	1	1	1	1	1	1	1	1	1	1	(310.1045, 11481.206)(296.66513, 3995.2153)(316.13467, 2089.1533)(295.11166, 10740.418)(334.10648, 298.25668)(317.7923, 49441.91)(319.09476, 1383.929)(320.0891, 627.64)
Sinapine	Phenolic acids	Hydroxycinnamic acids	221853	226655	224635	883978	809791	778577	1	1	1	497977	484251	498865	1	1	1	165095	155686	184017	1	1	1	168534	170424	183874	1	1	1	476021	500912	425899	1	1	1	347939	361771	362783	(314.17355, 542347.3)(315.17648, 96095.25)(294.1527, 79206.74)(295.15576, 5156.945)(333.1626, 25644.57)(334.16562, 1378.9325)(319.1471, 21366.414)
Galloyl glucose/Gallic acid 4-O-glucoside	Phenolic acids	Hydroxycinnamic acids	1236735	1271850	1235059	1	1	1	301754	293233	314180	888359	864378	872649	1639852	1734808	1640596	2638569	2671032	2526935	1	1	1	1750083	1736637	1708470	1	1	1	1	1	1	1	1	1	1	1	1	(316.07632, 2280.6213)(320.0743, 2639.08)(334.06982, 1740.2078)(335.0923, 16685.047)(336.09497, 357.92)
Avenanthramide K	Phenolic acids	Hydroxycinnamic acids	1	1	1	160409	159923	175163	1	1	1	1	1	1	110679	115503	98104	85718	80513	91187	1	1	1	1	1	1	1	1	1	1	1	1	1	1	1	1	1	1	(316.0765, 1908.0887)(320.0833, 1084.87)(297.06686, 2717.1724)(298.06268, 1865.9113)(325.0665, 333259.88)
Protocatechuic acid 4-O-glucoside	Phenolic acids	Hydroxybenzoic acids	1	1	1	130609	129136	136239	1	1	1	1	1	1	1	112936	105262	1	1	1	124381	114453	120237	119893	114666	119571	1	1	1	1	1	1	1	1	1	1	1	1	(317.08447, 12476.761)(299.4427, 29060.69)(302.07126, 4909.3867)(317.59274, 33010.797)(319.09497, 2414.5332)(320.0891, 470.73)(344.07126, 28636.828)(325.06586, 10518.986)
Feruloyl tartaric acid	Phenolic acids	Hydroxycinnamic acids	289757	282719	286604	1	1	1	1	1	1	1	1	1	2691777	2760785	2891139	394228	421096	440732	313260	329611	340107	661354	625105	613773	293300	297321	282468	1	1	1	1	1	1	1	1	1	(326.06882, 24053.875)(327.06555, 10115.769)(328.0684, 465.9)(332.05545, 335.065)
4-Hydroxybenzoic acid 4-O-glucoside	Phenolic acids	Hydroxybenzoic acids	1	1	1	1	1	1	1	1	1	1	1	1	180825	175172	174385	1	89410	1	1058118	1186272	1317836	1	1	1	328070	318127	327941	580799	509388	478826	804735	789508	777146	517032	464450	344063	(327.0839, 223.43)(287.0887, 4519.373)
p-Coumaroyl tyrosine	Phenolic acids	Hydroxycinnamic acids	2805414	2645805	363979	2004096	1992889	1970323	19291080	19457720	19406942	1907720	1913077	1916605	417852	395217	442155	215707	1	271917	1	278871	1	1	335184	337666	8275624	7860173	8028372	545607	152791	106976	527472	527870	519823	1	152940	1	(327.97226, 46293.094)(329.8406, 4765.07)(310.5636, 6295.2397)(328.12408, 27628.477)(329.12738, 3761.2346)(312.61557, 4519.6016)(315.12115, 6397.4355)(352.1143, 1486.56)
p-Coumaric acid 4-O-glucoside/p-Coumaroyl glucose	Phenolic acids	Hydroxycinnamic acids	372943	344925	347981	2935019	3099125	2993285	706716	717458	737529	1932892	1805454	1971955	1429469	1436059	1395251	1	1	1	1	1	1	852495	885632	880574	1494525	1488045	1515413	199508	1135410	1134041	521387	516234	506352	1	1	1	(329.11502, 28254.021)(327.11084, 1418.395)(310.59348, 31223.646)(310.0883, 4580.902)(330.6184, 842.99335)(310.65997, 28229.008)(310.09665, 2290.8667)(353.0975, 250125.8)(354.1005, 27944.12)
5-O-Galloylquinic acid	Phenolic acids	Hydroxybenzoic acids	242423	326334	330592	802132	808571	838666	1	1	1	972487	972005	1000787	2950783	3035428	3149936	761505	842658	857071	211736	227516	221214	890065	849974	824995	293300	297321	282468	1	1	1	1	1	1	1	1	1	(344.67343, 16472.852)(326.0687, 17281.72)(327.06555, 8300.139)(328.0684, 396.87)(347.0818, 2287.931)
4-Caffeoylquinic acid	Phenolic acids	Hydroxycinnamic acids	647098	625708	625326	1134893	1113733	1150553	1	1	1	842899	837676	841173	1561479	1638219	1832625	1172605	1162626	1061550	1	1	1	946455	883154	830531	290909	289911	289641	1	1	1	1	1	1	1	1	1	(354.35245, 32077.65)(355.09863, 13081.66)(339.0991, 1517.7799)(355.10605, 10899.002)(380.09192, 8618.377)(361.58414, 8458.28)
Rosmarinic acid	Phenolic acids	Hydroxycinnamic acids	2866606	2839470	2877759	3488070	3443209	3459635	1	1	1	3109472	3028928	3029532	3911242	3967076	3857040	5417704	5430675	5154532	1	1	1	4341088	4361934	4311208	4752259	4821221	4819185	5694587	5796846	5805778	2681090	2886138	2648317	2560268	2684223	2633991	(363.3833, 43096.53)(364.34888, 213648.23)(365.1027, 94370.94)(345.0749, 11912.534)(347.08163, 4523.2285)(362.094, 3245.2312)(364.8426, 694345.94)(365.84433, 202647.16)(366.10318, 57000.484)(383.07724, 131984.08)(384.07938, 6800.88)(367.07718, 372.24)
Caffeic acid 4-O-glucoside/Caffeoyl glucose	Phenolic acids	Hydroxycinnamic acids	1	1	1	1	303241	374225	1	1	1	419178	1048967	153766	1	323234	1246118	1	198192	1	1	1	1	449852	1	370351	1	1	1	1	1	1	1	1	1	1	1	1	(367.29303, 13589.261)(370.0925, 659.3934)(328.0988, 897.1333)(347.12122, 16374.194)(348.1245, 2452.38)(347.08167, 5234.2974)
8-O-4'-Dehydrodiferulic acid/5-8'-Dehydrodiferulic acid	Phenolic acids	Hydroxycinnamic acids	1	1	1	1	1	1	1	1	1	1	1	1	1	1	1	1	1	1	1	1	1	1	190789	189822	1	1	1	1	1	1	1	1	1	1	1	1	(369.08997, 14423.63)(370.0923, 806.67)
3,5-Diferuloylquinic acid/3,4-Diferuloylquinic acid	Phenolic acids	Hydroxycinnamic acids	126059	118433	120342	1	1	191967	276454	276101	305909	1	1	1	1	1	1	1	1	1	1	1	1	342279	1	1	1504596	1511663	1523346	1	1	1	2417691	1929788	1888699	1317925	1346134	1384413	(545.1471, 422.595)(526.9687, 38222.016)(528.15735, 3329.7915)(545.1503, 507.06)(527.1538, 3800.3926)
24-Methylcholestanol ferulate	Phenolic acids	Hydroxycinnamic acids	1	1	1	1	1	1	1	1	1	1	1	1	1	1	1	202165	251223	278418	1	1	1	232799	173489	177635	1	1	1	1	1	1	1	1	1	1	1	1	(585.4462, 1840.3784)(601.4205, 9463.14)(602.4236, 213.25)
Sitosterol ferulate/Schottenol ferulate	Phenolic acids	Hydroxycinnamic acids	1	1	1	1	1	1	1	1	1	1	1	1	1	1	1	1	1	1	1	1	1	1	1	1	1	1	1	981256	1029804	1013736	359934	355518	378198	1	1	1	(590.4221, 22832.023)(591.4267, 3645.1736)
24-Methylenecholestanol ferulate	Phenolic acids	Hydroxycinnamic acids	1	1	1	1	1	1	1	1	1	1	1	1	1	1	1	1	1	273228	1	1	1	109791	1	1	1	1	1	1	1	1	1	1	1	1	1	1	(600.916, 8327.58)(602.4236, 213.25)(583.4093, 1337.76)
Verbascoside	Phenolic acids	Hydroxycinnamic acids	1	1	1	1	1	1	1	1	1	1	1	1	1	1	1	1	1	1	1	1	1	1	1	1	68733	70354	1	80917	1	69624	1	1	1	89869	87834	88255	(606.1888, 5657.708)(607.18933, 959.9571)
1-Sinapoyl-2-feruloylgentiobiose	Phenolic acids	Hydroxycinnamic acids	547250	541670	540365	831978	827274	837134	1	1	1	495781	481852	483539	1085624	1121243	1071055	1137793	1159754	1188130	1	1	1	519117	534075	530394	702983	706049	721242	2978031	2953991	2929965	96022	97178	95213	1461651	1474890	1470372	(707.20544, 61852.516)(708.2071, 18864.988)(709.20557, 8446.649)(710.2078, 1681.8331)
1,2-Diferuloylgentiobiose	Phenolic acids	Hydroxycinnamic acids	1	1	1	364042	349612	359337	1	1	1	297900	292612	293710	88848	90044	83297	516320	501533	491594	1	1	1	412217	418126	410047	85265	85942	81073	909567	810755	838124	1	1	1	732036	749229	749895	(718.1888, 1198.41)(719.18915, 1059.2433)(696.22046, 36151.508)(697.2215, 11770.058)(698.2224, 826.5867)(704.2082, 3362.432)
1,2-Disinapoylgentiobiose	Phenolic acids	Hydroxycinnamic acids	1	1	1	1	1	1	1	1	1	1	1	1	1	1	1	1	1	1	1	1	1	1	1	1	1	1	1	85059	81399	80324	1	1	1	1	1	1	(777.2427, 5817.3364)(778.2454, 1357.08)
Sesamol	Lignans	Lignans	1	1	1	1	1	1	1	1	1	1	1	1	1	1	1	1	1	1	1	1	1	1	1	1	1	1	1	1	1	1	372542	444726	407054	1	1	1	(121.0266, 7718.15)(139.03696, 6514.51)
Isolariciresinol	Lignans	Lignans	1	1	1	1	1	1	1	1	1	1	1	1	1	1	1	1867867	2057536	2168936	674185	663631	683371	1418369	1428611	1424266	1	1	1	1	1	1	1	1	1	1	1	1	(344.14603, 660.6925)(386.15787, 3514308.2)(387.16122, 781703.06)(388.1633, 99155.195)
Anhydro-secoisolariciresinol	Lignans	Lignans	6056366	5586182	5754800	539300	3924053	3944185	638684	663078	696270	133664	136126	145399	16180965	16111897	16484319	18990318	20078734	22155440	1350039	1205777	572910	15892994	15669373	15570427	8427733	8456834	8275626	19892766	18988404	19191386	564205	375501	209012	21665614	21129020	21155224	(345.43823, 4435.5894)(347.1651, 3081.72)(327.90793, 7488.37)(328.15125, 390.9833)(345.16254, 4702.9165)(330.43692, 10182.7705)(332.16714, 7261.3267)(367.27255, 267304.28)(368.65338, 37751.375)(369.1569, 7118.855)(349.13684, 71393.4)(350.13913, 9379.534)(351.14523, 640.43335)
Sesaminol/Episesaminol/Sesamolin	Lignans	Lignans	1	1	1	1	1	1	1	1	1	1	1	1	10419685	10727125	11870527	6958435	8924673	8721404	1	1	1	8138322	7756144	7446349	1	1	1	1	1	1	1	1	1	1	1	1	(353.0974, 282571.38)(354.10052, 29266.951)(355.0968, 11189.163)
Episesamin	Lignans	Lignans	647098	625708	625326	1124263	1113733	1145146	3430015	3564738	3628116	842899	837676	841173	670560	690073	669017	1172605	1162626	1166209	1	1	1	752524	785110	768082	272567	280794	272150	1410930	1343997	1363237	102739	102593	107814	1061492	1067722	1075828	(354.10587, 56621.18)(355.106, 9544.824)(377.099, 98378.195)(378.10178, 12179.22)(362.0939, 7800.6465)(363.77243, 2519.999)(364.0974, 1725.0465)
Conidendrin	Lignans	Lignans	1	1	1	1	1	1	1	1	1	1	1	1	1	1	1	1	1	1	1	1	1	1	1	1	751604	750479	739778	713483	711052	681687	643918	676657	695709	654684	657532	676630	(357.13083, 42808.027)(358.1339, 3458.5625)(360.14697, 4587.5933)(341.13565, 8112.188)(342.1345, 1347.5533)
Arctigenin	Lignans	Lignans	1	1	1	1	1	1	1	1	1	1	1	1	8951009	8953255	8888487	7356110	7587720	7410565	8060716	7819760	7867942	9417885	7742413	7688417	2405171	2362792	2477092	2018253	1935262	1902588	8392449	7023037	7789965	13962169	13734590	1152375	(357.9249, 9176.097)(358.8782, 2275.39)(398.66055, 8360.828)(399.1598, 1090.2433)(358.16196, 16023.218)(359.16458, 6575.06)(360.17795, 94778.44)(376.17212, 496.18002)
7-Oxomatairesinol	Lignans	Lignans	1	1	1	1	1	1	3600247	3750803	3693862	1	1	1	5451267	5301897	5442978	265479	1	1	2509219	2484339	2466855	3368052	3368866	1	1	1	1	1	1	1	1	1	1	1	1	1	(358.12576, 5288.6255)(374.14673, 10459.07)
Todolactol A	Lignans	Lignans	1	1	1	1	1	1	1	1	1	1	1	1	342715	350561	354533	146040	163034	176390	1	1	1	186653	194617	192659	816213	812322	795902	768725	770148	738716	692898	727419	754166	707780	706926	735396	(358.13077, 29276.553)(358.66278, 2817.1296)(363.15198, 2106.9368)(400.1365, 325.8)(384.14233, 1453779.9)(385.14575, 319864.0)
Pinoresinol/Matairesinol	Lignans	Lignans	1	1	1	1	1	1	1	1	1	1	1	1	1	1	1	154915	167915	169969	143079	129771	143175	298008	313173	301169	7685559	7705388	7753495	8460013	8465315	8435734	8111167	8020154	8076034	6309862	6338275	6317871	(360.14713, 1778.1768)(341.2962, 159779.06)(342.1385, 55034.85)(343.1406, 2462.8433)(342.5058, 57393.15)(342.13885, 48951.63)(343.14075, 1875.1951)(384.14243, 3885845.0)(385.14572, 899117.56)(386.14917, 130963.73)(366.13055, 1538.7928)
Cyclolariciresinol	Lignans	Lignans	1	270724	198992	826901	860626	1	1	1	1	538585	551233	574938	124536	2176649	124673	1867867	2057536	2168936	674185	663631	683371	1418369	1428611	1424266	1147848	1124023	1411331	629813	931619	828673	1407235	1396267	1425795	758453	492702	941792	(360.14758, 6895.8394)(343.2896, 18486.418)(344.48264, 2388.5369)(345.93243, 20211.822)(347.16577, 3667.8186)(385.73788, 2706870.8)(386.72284, 641978.2)(387.60376, 111030.53)(387.15063, 9508.013)(366.92126, 59798.082)(368.14957, 7738.0244)(369.15594, 3194.225)
Lariciresinol	Lignans	Lignans	4035485	4115076	198992	826901	860626	6082849	1	1	1	538585	551233	574938	1777882	2176649	1343738	1867867	2057536	2168936	674185	663631	683371	1418369	1428611	1424266	1147848	1124023	1411331	629813	931619	828673	1407235	1396267	1425795	758453	492702	941792	(360.3994, 6517.2446)(343.18927, 50474.05)(344.03485, 8465.151)(344.14062, 1135.5668)(363.17245, 10249.355)(364.1754, 404.2)(345.82962, 21746.361)(347.16577, 3667.8186)(385.56995, 3234527.8)(386.54752, 784133.1)(387.37988, 141549.14)(387.15045, 13914.875)(366.74054, 44058.07)(368.14966, 6771.728)(369.1562, 3911.17)
Secoisolariciresinol	Lignans	Lignans	5169923	4771927	4944770	651950	621395	637540	24198360	24564144	24307542	1681082	406856	408296	12272569	12304538	13882298	14159185	16300647	18397396	270255	688219	573281	13182419	11843981	11732760	270322	7348162	349259	15430997	14824131	15250890	549315	375501	209012	17103994	17443008	17583528	(364.67694, 14367.355)(364.17575, 509.27994)(344.8018, 4291.8896)(347.16504, 2802.49)(367.18347, 375.31998)(346.09003, 3296.379)(386.43457, 5887154.5)(387.16113, 1904216.8)(388.16367, 287121.06)(389.16528, 16984.53)(367.43317, 269447.6)(369.07922, 41956.902)(369.1565, 7583.685)
Isohydroxymatairesinol/7-Hydroxymatairesinol	Lignans	Lignans	1	1	1	1	1	1	220564	232561	236391	1	1	1	436449	426499	423426	1	198046	206999	1024739	7429762	7314914	1	216710	213079	751604	750479	739778	713483	711052	681687	643918	676657	695709	654684	657532	676630	(374.14502, 85238.52)(375.14597, 18272.756)(357.60666, 26696.535)(358.8002, 2549.2295)(360.14697, 4587.5933)(358.126, 9787.78)(400.1356, 542.1)
7-Hydroxysecoisolariciresinol	Lignans	Lignans	8884963	8783360	8931950	123588	126808	136035	9098017	9326665	8995991	98752	93645	2376086	90064	92874	97310	22354824	24301426	25589060	27998752	28048226	28533756	582095	576904	585624	3449898	3584838	56470224	710935	1194952	817926	51542620	133205	126284	1173271	1	638512	(383.17896, 5606.645)(360.6128, 8200.127)(361.1374, 188.36)(363.17276, 4684.968)(401.92035, 5607.864)(403.15494, 577.18713)(385.14978, 389515.56)(386.18655, 81410.95)(387.19345, 184591.48)(387.1599, 75900.195)(388.16275, 14756.321)
Trachelogenin	Lignans	Lignans	891951	773463	828442	398134	407113	392133	2974867	3057972	3134937	138028	131382	4553153	7460227	7789327	7553342	6903576	129441	7034097	14694964	14766789	262973	17489224	16410398	17475312	414285	397924	406359	362756	365560	343476	288891	282849	276874	371342	370877	368903	(388.1628, 32722.6)(389.16476, 2127.3567)(372.1441, 48809.71)(373.14392, 7976.09)(389.16525, 9401.262)(372.14343, 136544.62)(373.14456, 23782.273)(374.14713, 2295.987)(414.9577, 9328.9)(415.1544, 767.49335)(393.95657, 14291.741)(394.96252, 1882.6453)
Dimethylmatairesinol	Lignans	Lignans	153014576	155495968	168905984	714032	726799	710710	135413744	136385792	90334752	1	551392	1	284727552	290627072	285789632	1	1	1	1	1	1	266036256	261150576	1962798	3093225	3124096	3138891	354538	1779250	1822776	1	3587598	1	1891405	2160205	26676944	(390.17773, 434.805)(372.03256, 10780.2295)(373.17816, 2574.6748)(388.67676, 1414.9933)(371.78516, 1826.2771)(373.6848, 105192.48)(374.193, 5889.82)(393.1626, 1511.03)
Syringaresinol	Lignans	Lignans	1	1	1	1	1	1	1	1	1	1	1	1	90064	92874	78550	1	1	1	1	1	1	658359	1	1	1	1	1	639629	661522	505343	1	1	1	727667	747291	633914	(419.16678, 19072.35)(420.1696, 1531.6783)(401.2685, 4801.8)(402.15225, 159505.52)(403.1549, 21627.72)(401.65915, 3422.465)
1-Acetoxypinoresinol	Lignans	Lignans	1	1	1	1	1	1	1	1	1	1	1	1	395983	392747	391758	1	1	1	1	1	1	658610	668557	1	1	1	1	1	1	1	1	1	1	1	1	1	(439.139, 37608.84)(440.1417, 2020.1898)
Secoisolariciresinol-sesquilignan	Lignans	Lignans	1	1	1	1	1	1	1	1	1	1	1	1	1	1	1	1	1	1	1	1	1	1	1	1	1	1	1	661727	619285	691755	1	1	1	601871	659231	647383	(565.239, 21887.322)(566.242, 2655.745)
Lariciresinol-sesquilignan	Lignans	Lignans	1	1	1	1	1	1	1	1	1	1	1	1	1	1	1	1	1	1	1	1	1	1	1	1	1	1	1	372604	424521	375602	1	1	1	506112	488704	472320	(581.2334, 12946.789)(582.23663, 626.385)(563.2226, 227.125)
4-Vinylphenol	Other polyphenols	Alkylphenols	1	1	1	1	1	1	1	1	1	1	1	1	1	1	1	1	1	1	1	1	1	1	1	1	232688	236262	275869	522434	517787	482751	1	1	1	440402	486477	1	(103.052574, 11212.635)(146.05836, 2429.0337)
4-Ethylphenol	Other polyphenols	Alkylphenols	1	1	1	1	1	1	1	1	1	1	1	1	1	1	1	1	1	1	1	1	1	1	1	1	1	1	1	1	1	1	1154480	1357971	1485853	1	1	1	(105.06876, 60126.562)(106.07193, 926.9134)
Protocatechuic aldehyde	Other polyphenols	Hydroxybenzaldehydes	1	1	1	1	1	1	1	1	1	1	1	1	1	1	1	1	1	1	1	1	1	1	1	1	1	1	1	1	1	1	372542	444726	407054	1	1	1	(121.0266, 7718.15)(139.03696, 6514.51)
Coumarin	Other polyphenols	Hydroxycoumarins	295607	292081	317250	96982	98395	92496	82230	83094	94174	1	1	1	1	1	1	1	1	1	332592	288285	299223	1	1	1	1	1	1	1	1	1	1	1	1	1	1	1	(128.02382, 15615.7295)(129.0201, 12707.352)(131.0426, 3287.6719)(173.70819, 1686.3423)
4-Vinylguaiacol/3-Methoxyacetophenone	Other polyphenols	Alkylmethoxyphenols	1	1	1	1	1	1	1	1	1	1	1	1	243916	222521	237245	227915	221599	224092	1	1	1	214519	241570	213637	840030	823652	807008	1782672	1677072	1769493	1	1	1	1528903	1488978	1476598	(133.06332, 31523.924)(134.06366, 1045.4017)(152.06905, 5264.126)(154.08418, 1205.8167)
Gallic aldehyde	Other polyphenols	Hydroxybenzaldehydes	662529	748151	756951	1	1	1	4187037	4438413	4663441	1	1	1	2891157	1	4038071	1	433908	390433	10100000	8980149	8631642	523175	436596	557686	272706	289182	232147	350632	359677	340447	507256	474742	491304	296157	278578	252923	(137.02171, 11536.142)(155.03235, 10485.259)
Vanillin	Other polyphenols	Hydroxybenzaldehydes	1	1	1	1	1	1	1	1	1	1	1	1	1	1	1	1	1	1	1	1	379444	1	1	1	1	1	1	288160	1	1	1	1	1	1	1	234136	(137.0442, 20716.63)(153.0527, 397.18)(135.04225, 5554.58)(175.0369, 7059.91)
Hydroxytyrosol	Other polyphenols	Tyrosols	1	1	1	238940	242914	231431	1	1	1	223799	210807	226179	1	1	1	1	1	1	1	1	1	1	1	1	1799785	1771675	1456485	3328655	3346873	3523629	138599	145301	356432	3446953	3361435	3280157	(138.06195, 48728.742)(138.06038, 2677.9346)(177.05307, 11020.77)(159.0425, 1174.025)
4-Ethylcatechol/Tyrosol	Other polyphenols	Alkylphenols	1	1	1	1	1	1	1	1	1	1	1	1	1	1	1	1	1	1	561925	606263	504508	1	1	1	1	1	1	1	1079097	1	1	1	1	1	1	1	(140.06895, 3484.9033)(161.05823, 19047.746)(162.0612, 183.27)
4-Methylcatechol	Other polyphenols	Alkylphenols	815582	775524	779957	1	1	1	2712324	2961339	2898408	1	1	1	5357819	6261208	5772722	6834610	6891100	6797168	3266882	3646332	3402238	7104908	6704022	6513252	893004	964900	757901	2783607	3395615	3281197	1	1	1	2953184	3187653	3237227	(148.81158, 4284.8643)(107.0477, 81498.81)(108.04984, 2282.425)
Pyrogallol	Other polyphenols	Other polyphenols	3195524	3036113	3011236	7676800	7744785	7859136	2385675	2417443	2662668	7036449	6499594	6528201	13935614	13740403	14031882	16790958	16924034	15942903	1	1	1	16908820	16242158	16558812	1	1	1	7979464	7883751	7497490	1	1	2151234	6871207	6209216	6106329	(149.02194, 259518.8)(150.02516, 9544.523)(131.0473, 3671.5625)
Estragole	Other polyphenols	Hydroxyphenylpropenes	156499	156352	1	226499	1	236486	1	1	1	1	223251	228309	1	1	1	1	1	1	1	1	1	1	1	1	1	1	1	1	1	1	1	1	1	1	1	1	(149.09401, 9864.792)(131.08331, 2063.4167)
3,4-Dihydroxyphenylglycol	Other polyphenols	Other polyphenols	1	1	1	1	1	1	1	1	1	1	1	1	1	1	1	1	1	1	1	1	1	1	1	1	513985	505657	1	1	1	1	1	1	1	1	1	1	(153.05286, 21655.715)(193.0476, 695.185)
p-Anisaldehyde	Other polyphenols	Hydroxybenzaldehydes	1	1	1	1	1	1	1	1	1	1	1	1	1	1	1	1	1	1	1	1	1	1	1	1	1526505	1500720	1211695	2883845	2911178	3088999	139156	146388	141130	2979825	2947772	2889702	(159.0425, 1281.1666)(137.05817, 5853.3438)
Umbelliferone/4-Hydroxycoumarin	Other polyphenols	Hydroxycoumarins	1	1	1	1	1	1	1	1	1	1	1	1	1	1	1	1	1	1	1	1	1	1	1	1	6474030	6380565	7207219	7364000	7078284	6853704	1	1	1	5865038	6690972	7134521	(163.03778, 176888.44)(164.04079, 6605.1875)
2-Methoxy-5-prop-1-enylphenol/Eugenol	Other polyphenols	Hydroxyphenylpropenes	1	1	1	1	1	1	1938454	1715120	1920350	1	1	1109328	1	1	1	1	1	1	1	1	1	1	1	1	1	1	1	260531	256942	252351	1	1	1	215476	199631	197221	(166.08458, 17844.172)(147.07869, 33456.727)(148.08148, 1623.375)
4-Ethylguaiacol	Other polyphenols	Alkylmethoxyphenols	1	1	1	1	1	1	1	1	1	1	1	1	1	1	1	202433	404342	380255	1	1	1	365026	328023	255651	1	1	1	1	552528	577538	1	1	1	525045	1	1	(177.08101, 17540.371)(135.0787, 9031.62)(154.0843, 1643.8734)
4-Vinylsyringol	Other polyphenols	Alkylmethoxyphenols	1	1	1	1	1	449510	1021174	1029319	1085328	1	1	1	2001980	1585789	1959004	808768	986963	1084264	301136	278664	285944	1	1	1	933552	991269	962178	2150174	2288125	2302213	1	1	1	2245659	2303953	2232690	(181.0843, 35573.227)(182.08687, 181.08667)(163.0735, 28830.9)(164.07748, 68444.35)(164.07683, 3675.9417)(203.06824, 2043.3033)(186.85565, 24795.312)(187.66524, 5083.971)
3,4-DHPEA-AC	Other polyphenols	Tyrosols	1	1	1	1	1	1	1	1	1	1	1	1	295941	313569	287344	362580	397303	359879	1534817	1502396	1497290	351116	358801	310344	1592798	1651642	1492063	3101829	2920717	3086695	1	1	1	2486557	3022217	3216011	(197.07928, 11560.917)(179.06876, 42364.434)(180.07198, 2619.2366)(219.06364, 70876.55)(220.06664, 2959.5066)
Mellein/Ferulaldehyde	Other polyphenols	Hydroxycoumarins	1	1	1	1	1	1	1	1	1	1	1	1	271041	489724	268847	297514	266426	253404	561925	606263	504508	220436	286995	236684	1899287	1	1786310	3399921	3231287	3419168	146159	146163	141371	2813172	3273124	3354269	(203.0517, 289894.16)(204.05443, 8969.987)(161.05829, 13726.082)(179.06866, 1542.0789)(184.0481, 422.2)
2,3-Dihydroxy-1-guaiacylpropanone	Other polyphenols	Hydroxybenzoketones	1	1	1	1	1	1	1	1	1	1	1	1	1	1	1	1	83486	100106	1	1	1	1	1	1	1	1	1	1	1	1	1	1	1	131923	155167	1	(212.06915, 7543.53)(195.0636, 8846.935)(215.08438, 5766.49)
Bergapten/Xanthotoxin	Other polyphenols	Furanocoumarins	1	1	1	1	1	123407	1	1	1	1	1	1	1	1	1	1	1	1	1	1	1	1	1	1	1	1	1	1	1	1	144800	174391	160517	1	1	1	(219.0439, 2188.8533)(203.05136, 368069.22)(204.05434, 13143.993)(221.02373, 7053.6924)(222.0267, 682.83)
Isopimpinellin	Other polyphenols	Furanocoumarins	1	1	1	1	1	1	1	1	1	1	1	1	1	1	1	1	1	1	525769	552248	542915	1	1	1	1	1	1	1	1	1	1	103384	1	1	1	1	(229.0452, 6371.52)(233.061, 2077.62)(233.06126, 77961.02)(251.03453, 24978.87)
Acetyl eugenol	Other polyphenols	Hydroxyphenylpropenes	134649	130466	137859	151061	211431	217438	1	1	1	218286	1	215734	880275	918595	1044937	443652	385046	367669	249920	381086	167956	488752	463987	278556	188207	217190	148380	132108	126997	133474	1	1	1	126689	106323	108726	(233.86714, 22174.908)(233.0947, 7647.0054)(234.095, 14022.79)(192.09981, 3704.8398)(206.67097, 6325.7314)(210.11058, 25725.29)(211.11324, 3746.3767)(215.16124, 2597.2031)
[6]-Gingerol	Other polyphenols	Hydroxyphenylpropenes	1	1	1	1	1	1	1	1	1	1	1	1	1	1	1	1517348	1841943	2000420	1	1	1	4593085	4671912	4637852	96302	99554	97404	1	1	1	1	1	1	1	1	1	(276.16812, 6577.0503)(296.85754, 16608.025)(296.19144, 1601.8433)(277.17838, 129781.96)(278.18106, 10827.065)
p-HPEA-EDA	Other polyphenols	Tyrosols	2521770	2387803	2370038	1488716	1493768	1694995	16670083	16794854	16707969	1233150	1235753	1663593	399601	398665	434776	406209	473263	487423	2580698	2565721	2551140	408497	422166	422775	7290286	6915678	7073924	6062068	5817082	5665494	6827083	6924486	6660223	4037864	4027192	3983325	(287.1363, 12225.46)(327.12057, 172952.34)(328.12405, 25199.717)(329.12738, 3659.0898)(313.21588, 4035.577)
Phlorin	Other polyphenols	Other polyphenols	1	1	1	1	1	1	1	1	1	1	1	1	1	1	1	1	1	1	607208	620864	595113	1	1	1	1	1	1	1	1	1	1	1	1	1	1	1	(292.10013, 235.90999)(273.0792, 617.98334)(293.06088, 23919.225)
Carnosol	Other polyphenols	Phenolic terpenes	1	1	1	1	1	1	1	1	1	1	1	1	404179	398365	393260	1718226	1872134	2040732	1	1	1	2360307	2374655	2401684	461262	458592	452571	831077	940288	866657	1	1	1	947035	858145	829145	(314.17322, 230871.4)(315.17596, 36451.234)(316.17865, 3955.4033)(358.1964, 197.81)(337.17288, 1548.2533)
3,4-DHPEA-EDA	Other polyphenols	Tyrosols	1	1	1	514357	522949	516401	1	1	1	1	1	1	2446186	2484685	2469003	3602438	4002525	4211238	4598557	4539462	4639208	6784940	6778481	6835648	8714878	8638966	8759812	8409936	8184783	8278381	5038994	5148629	5185051	6096713	5918176	5791636	(323.1249, 3400.3867)(325.1052, 197102.0)(326.23322, 18442.334)(327.11044, 1059.3966)
5-Pentadecylresorcinol	Other polyphenols	Alkylphenols	1	1	1	1	1	1	1	1	1	1	1	1	1	1	1	1	1	1	1	1	1	1	1	1	1	1	1	1	1	1	698090	302590	695094	1	1	1	(327.25064, 32915.254)(328.25266, 2876.7002)
Rosmanol	Other polyphenols	Phenolic terpenes	1	1	1	1860176	1942449	1941236	1	1	1	1518766	1460247	1497102	45620980	45972424	45541176	22673930	23476524	24144362	10549963	10299720	10614412	27610244	26825768	27589052	920809	923242	880482	20446314	20732690	20479684	3724141	4160264	3915418	22678608	22280788	21660240	(330.16714, 81035.414)(331.1699, 12057.355)(332.1719, 616.6717)(372.17828, 405295.16)(373.1816, 97676.82)(374.1842, 8031.28)
Hydroxytyrosol 4-O-glucoside	Other polyphenols	Tyrosols	1654702	1742311	1681879	2079760	2076005	2091978	1	1	1	1538223	1499357	1521456	672872	643092	646142	975288	980811	986307	1	1	1	3130458	3172088	3149771	1	1	1	1176028	1149001	1141276	1	1	1	861675	855586	850572	(332.10837, 44382.598)(333.1092, 3193.0725)(334.10648, 209.25)(355.09875, 4256.6523)(339.10135, 2835.3665)
Carnosic acid	Other polyphenols	Phenolic terpenes	1	1	1	1	1	1	1	1	1	1	1	1	1	1	1	1	1	1	1	1	1	1	1	1	133566	1	1	1	1	1	183086	187298	179737	1	1	1	(332.19604, 7609.193)(334.21143, 1941.6)
Bisdemethoxycurcumin	Other polyphenols	Curcuminoids	1823642	980483	945978	98524	129696	161545	1	1	1	1	1	1	450720	448575	541079	1	1	1	1	1	1	1	1	1	1	1	1	1	1	1	1	1	1	1	1	1	(332.9838, 2502.2039)(334.10648, 284.74332)(295.1119, 14067.126)(311.1264, 6586.0034)(314.6609, 16685.924)(317.09225, 19505.158)(318.0926, 8430.13)
Esculin	Other polyphenols	Hydroxycoumarins	1	1	1	189994	203734	197256	1	1	1	128492	122571	140032	1	1	1	1	1	1	1	1	1	1	1	1	225230	228286	1	1	1	1	1	1	1	1	1	1	(340.07623, 7947.653)(326.06915, 1109.88)(367.07605, 2279.7483)(345.05542, 11768.775)
Demethoxycurcumin	Other polyphenols	Curcuminoids	1	1	1	1	1	1	1	1	1	1	1	1	1	1	1	1	1	1	1	1	1	1	1	1	123504	120539	126840	1	1	1	1	1	1	1	1	1	(344.1311, 1336.02)(343.09717, 7320.563)
Rosmadial	Other polyphenols	Phenolic terpenes	6056366	5586182	5754800	3831979	3924053	3944185	638684	663078	696270	1932590	1898486	1965696	16180965	16111897	16484319	18990318	20078734	22155440	1350039	1205777	572910	15892994	15669373	15570427	8427733	8456834	8275626	19892766	18988404	19191386	549315	375501	209012	21665614	21129020	21155224	(345.2428, 4107.9253)(347.1651, 3081.72)(328.66336, 7384.9575)(345.16248, 4145.9614)(330.43692, 10182.7705)(332.16714, 7261.3267)(367.25864, 243999.25)(368.59738, 34203.46)(369.1569, 7118.855)(349.1369, 66093.086)(350.13773, 8217.627)(351.14523, 640.43335)
Ligstroside-aglycone	Other polyphenols	Tyrosols	726462	754726	745265	705969	724559	752876	1	1	1	1450163	1425456	1453506	1299028	1300102	1271674	181861	1	1	179099	203996	1	2562827	2608168	2573920	5635277	5723030	5610491	1089477	1062283	1054536	3359780	3528492	2358087	8447804	8798188	8629038	(345.84262, 2311.4)(367.14706, 1320.1833)(344.1316, 11944.42)(345.13452, 334.20667)(385.1227, 5696.803)(366.40414, 122240.44)(367.40527, 16620.893)
5-Nonadecenylresorcinol	Other polyphenols	Alkylphenols	1	1	1	1	1	1	1	1	1	1	1	1	937939	944274	925086	2669374	3062930	2874557	1	1	1	2858311	2714631	2686336	1	1	1	1	1	1	1	1	1	1	1	1	(356.31357, 108658.25)(357.31628, 13193.591)
3,4-DHPEA-EA	Other polyphenols	Tyrosols	1	1	1	1	1	430967	1	1	1	1	1	1	1	1	1	3930848	4312510	4560954	1	1	1	1260434	1320503	1264360	1	1	1	661363	701730	686591	1	1	1	1204334	1212455	868565	(364.1365, 333.33)(379.14706, 30306.14)(380.15, 2523.8098)(361.1372, 40862.734)(362.13986, 4036.4028)
p-HPEA-EA	Other polyphenols	Tyrosols	23837472	24044680	2176667	15970110	1383354	1546787	1802779	1601455	1520047	727745	935805	578906	880991	881240	824113	1180173	1213629	1257863	2065665	3346007	516412	1290719	1152447	1206286	467936	1	544236	761699	203548	206462	1	1	511896	1985014	1246429	218141	(367.14752, 117693.78)(347.98093, 8078.0635)(345.1346, 332.44)(367.1483, 203372.53)(368.1511, 48781.9)(347.13983, 35278.98)(350.14, 7742.42)(385.123, 74253.77)(386.1263, 5984.68)(387.1231, 505.94)(368.57117, 40102.105)(369.85464, 5201.7734)(372.134, 3586.27)
Oleoside dimethylester	Other polyphenols	Tyrosols	1	1	1	1	1	1	1	1	1	1	1	1	1	1	1	457941	552006	617964	1385033	1303551	1314338	476009	497277	507046	1	1	1	1	1	1	1	1	1	1	1	1	(400.1359, 34968.37)(401.13876, 2831.5613)
Oleoside 11-methylester	Other polyphenols	Tyrosols	1	1	1	1	1	1	1	1	131639	1	1	1	1	1	1	1	1	1	397195	361216	367940	1	1	1	1	1	1	1	1	1	1	1	1	1	1	1	(404.13516, 20272.477)(405.1378, 616.06)(386.1263, 7480.85)(387.1231, 632.42)(391.129, 3804.5266)
5-Tricosenylresorcinol	Other polyphenols	Alkylphenols	1	1	1	677033	629162	665066	1	1	1	389382	371811	436740	1	1	1	1	1	1	1	1	1	1	1	1	798187	904918	948559	10000000	9809447	9870806	3469981	2992588	3233749	802430	727487	748923	(413.09317, 21536.805)(414.37747, 3731.8901)(413.3753, 178992.6)(414.37823, 38674.594)(415.38095, 2077.7366)
5-Tricosylresorcinol	Other polyphenols	Alkylphenols	1	1	1	1	1	1	1	1	1	1	1	1	1	1	1	1	1	1	1	1	1	1	1	1	1	1	1	1825163	1779108	1803881	1	1	1	1	1	1	(414.3784, 59786.36)(415.38095, 2376.0266)
Ligstroside	Other polyphenols	Tyrosols	1201902	1138183	1050382	1082417	1088845	1114536	1	1	1	941139	948597	973204	1	1	1	1	1	1	1	1	1	1	1	1	180984	181996	161880	329480	330363	313987	1	1	1	414110	283467	413278	(526.0702, 5682.108)(530.20166, 1562.1334)(510.19934, 6932.322)(511.1878, 304.34)(508.19867, 19207.701)(509.2016, 1015.21)(534.1931, 109566.71)(535.19574, 19284.254)
Demethyloleuropein	Other polyphenols	Tyrosols	102375	105914	103004	185343	181317	186311	1	1	1	314215	308378	313662	151977	158866	151189	215153	203077	205737	1	1	1	342279	348350	341536	1409301	1413774	1426181	439879	384869	400022	1	1	1	1317925	1346134	1384413	(526.16364, 10680.748)(527.1562, 4145.1797)(534.2603, 3177.2573)(536.1468, 5249.9375)(537.14734, 2638.845)
Resveratrol	Stilbenes	Stilbenes	1	1	1	1	1	1	1	1	1	1	1	1	1	1	1	358345	185193	1	1	1	1	1	220263	225383	1	1	1	1	1	1	1	704132	1	1	1	1	(212.0705, 1238.515)(234.09528, 35049.16)(216.08455, 646.66)(233.0612, 18128.18)
d-Viniferin	Stilbenes	Stilbenes	1	1	1	1	1	1	1	1	1	1	1	1	642755	674791	626161	140512	172930	191452	423459	403870	387608	485766	626861	575428	1	1	1	1	305695	1	916971	1074482	999073	1	1	1	(437.7536, 20988.748)(438.7678, 1492.9117)(463.1202, 57926.258)(464.1232, 7266.182)(465.1251, 717.3033)
Pterostilbene	Stilbenes	Stilbenes	1	1	1	1	1	1	1	1	1	1	1	1	207668	207755	200565	363237	377237	399164	1	1	114705	316429	319560	325809	1	1	1	1	1	1	1	1	1	1	1	1	(242.70984, 2544.878)(262.1259, 9963.84)(283.10464, 10996.689)
Piceatannol	Stilbenes	Stilbenes	1	1	1	138265	141620	1	1	1	1	1	1	1	1	1	1	1	1	1	1	1	1	1	1	1	1	1	1	1	1	1	1	1	1	1	1	1	(250.08975, 11680.485)(232.07925, 438.04)
Resveratrol 5-O-glucoside	Stilbenes	Stilbenes	1	1	1	1	1	1	1	1	1	1	1	1	1109872	1071853	1075115	1	1	1	1	1	1	1	1	1	1	1	1	1	1	1	1	1	1	1	1	1	(413.1172, 21165.719)(414.12436, 375.38)
Pallidol	Stilbenes	Stilbenes	910167	952621	1	1	1	1	2019907	1937800	2007342	1	1	1	642755	674791	626161	140512	172930	191452	423459	403870	387608	485766	626861	575428	1	1	1	1	305695	1	916971	1074482	999073	447634	421912	405743	(437.90903, 20278.21)(438.7678, 1492.9117)(439.15298, 21198.975)(440.15646, 1236.3833)(455.14908, 21675.844)(463.1202, 57926.258)(464.1232, 7266.182)(465.1251, 717.3033)
Pinosylvin	Stilbenes	Stilbenes	1160304	1177346	1228227	419047	281479	417947	1	1	1	308892	317290	2171651	1228065	1514044	1459682	1958257	2597007	2528664	1134646	1052172	1075162	2730916	2343578	2182580	952695	1013061	982591	2291514	2360231	2257981	1	1	1	2319456	2984453	3266446	(216.73047, 29296.205)(217.096, 74121.44)(197.07928, 9264.089)(216.6708, 4067.5627)(195.08287, 2808.1743)(237.0849, 3204.8333)(221.07878, 4988.947)

## Sheet: alkaloids
Compound	sample10-r001	sample10-r002	sample10-r003	sample11-r001	sample11-r002	sample11-r003	sample12-r001	sample12-r002	sample12-r003	sample9-r001	sample9-r002	sample9-r003	sample5-r001	sample5-r002	sample5-r003	sample6-r001	sample6-r002	sample6-r003	sample7-r001	sample7-r002	sample7-r003	sample8-r001	sample8-r002	sample8-r003	sample1-r001	sample1-r002	sample1-r003	sample2-r001	sample2-r002	sample2-r003	sample3-r001	sample3-r002	sample3-r003	sample4-r001	sample4-r002	sample4-r003	CompositeSpectrum
Isoregelinone	146040	163034	176390	1	1	1	186653	194617	192659	342715	350561	354533	816213	812322	795902	768725	770148	738716	692898	727419	754166	707780	706926	735396	1	1	1	246848	235146	246757	1	1	1	1	1	1	(357.55728, 30777.434)(359.13397, 2883.6958)(342.1339, 1641.66)(363.97375, 3087.1113)(363.10928, 345.09)
Merobustine	12220102	13062155	13647595	16307233	15976507	16536895	15452326	15149643	15437385	15746253	15965155	15801660	18808196	18919532	19062418	23393644	23422808	23132766	18536576	20020952	19331772	24738192	24411894	24130792	1	1	1	1	1	1	1	1	1	1	1	1	(372.17856, 542760.94)(373.18137, 100808.37)(374.1832, 6732.42)(381.16196, 230.46332)
Taxodine	2888094	2980220	3122639	1	1	1	3406445	3361571	3392957	1	1	1	1	1	1	1	1	1	1	1	1	1	1	1	1	1	1	1	1	1	1	1	1	1	1	1	(315.17642, 129658.76)(316.17865, 6051.504)
alfa-lumicolchicine	96830440	104813960	109882640	119148400	119453896	121786384	103435568	102597208	101949120	114831656	114242144	118538096	261044880	251044944	246486960	261283328	275945728	283953088	253564144	258646768	251538464	283351168	284629120	283493760	40149228	39717556	40391208	39912576	40615048	40605024	41841256	42834012	40965080	39042460	37191616	38870136	(382.16187, 3376.0413)(400.17343, 3906767.0)(401.17654, 938964.25)(402.17883, 129113.34)(403.18088, 10122.168)(422.15393, 47689.574)(423.15704, 7297.3813)
1,2-didemethylcolchicine	8602447	1	1	1	1	1	9393089	9310433	1	1	1	1	2140440	1	2058112	1	1	1	1	1	1	1	1	1	1	1	1	1	1	1	1	1	1	1	1	1	(372.14203, 316114.25)(373.14456, 54282.293)(374.14676, 4657.3)(356.1463, 273.61)
Androbiphenyline	1	1	1	233416	197307	221087	1	5858086	5897761	127929	159691	174909	1	1	1	1	1	1	1	1	1	1	1	1	147146	37431216	37371804	166947	170577	183720	18766120	19063620	29281580	38351844	37649116	38224464	(387.16562, 410213.28)(388.163, 86748.9)(389.16476, 3759.0513)(369.9476, 3988.3628)(373.38297, 21750.863)(373.18005, 5816.4297)(412.17206, 4291.6504)(395.05173, 5393.9277)
Androcymbine	12220102	13062155	13647595	16307233	15976507	16536895	15452326	15149643	15437385	15746253	15965155	15801660	18808196	18919532	19062418	23393644	23422808	23132766	18536576	20020952	19331772	24738192	24411894	24130792	1	1	1	1	1	1	1	1	1	1	1	1	(372.17856, 542760.94)(373.18137, 100808.37)(374.1832, 6732.42)(381.16196, 230.46332)
Speciosine	1	1	92635	1	1	1	198391	231015	220371	563686	571825	541310	2872327	2879532	1	9134598	8520673	9045977	1	1	1	8764206	8106768	7944288	6996949	6970938	6770614	7773136	7793088	7937795	9385226	9743457	9876137	6692381	6948589	7043390	(461.13394, 113211.02)(461.9497, 33171.24)(464.20825, 1830.2716)(462.2082, 2189.993)(478.2256, 300343.44)(479.2283, 49305.68)(480.2298, 4427.76)(484.2131, 317.28)
Demecolceine	2371373	2414570	2461308	1	122137	367324	2889762	3082177	2924278	2875014	2731826	2871124	601702	595773	578772	987144	1305990	1261255	436466	300280	409727	1139336	1185845	1148376	1	1	1	1	1	1	1	1	1	1	1	1	(380.72455, 1903.8915)(342.49973, 11203.63)(343.1698, 2189.3567)(358.16257, 83445.84)(359.16925, 15649.841)(366.05554, 5843.194)(367.1474, 5960.48)
Kesselridine	154915	167915	169969	1	1	1	298008	313173	301169	1	1	1	1	1	1	2273618	2286654	2234684	523174	514753	534240	3228869	3199017	3132475	1	1	1	1	1	1	1	1	1	1	1	1	(299.1449, 21007.117)(300.15717, 19596.107)(301.1597, 1250.0616)(342.96747, 13974.06)(343.96707, 1428.9187)(324.14227, 554.615)
Demecolcine	12220102	13062155	13647595	16307233	15976507	16536895	15452326	15149643	15437385	15746253	15965155	15801660	18808196	18919532	19062418	23393644	23422808	23132766	18536576	20020952	19331772	24738192	24411894	24130792	3130143	3147512	3131430	146133	145805	154586	1	1	1	1	1	1	(353.16708, 3470.0198)(372.17856, 542760.94)(373.18137, 100808.37)(374.1832, 6732.42)(379.6567, 2491.8667)
Jolantinine	106731	142503	153393	1	1	1	98282	109320	111635	1	1	1	1	1	1	1	1	1	1	1	1	1	372955	351372	1	1	1	1	1	1	1	1	1	1	1	1	(592.3279, 7414.9883)(614.29126, 12754.79)(615.29407, 194.21)
Androcimine	11097627	12421243	12634303	14095869	13981613	13657971	12499012	12812173	12730674	14478190	14670306	14343502	1	1	1	1	1	1	1	1	1	1	1	1	1	1	1	1	1	1	1	1	1	1	1	1	(386.1925, 769286.3)(387.19583, 166814.47)(388.2003, 16092.567)
Szovitsidine	1	1	269957	1	1	1	497665	496194	481431	331616	306546	320525	1	1	1	1	1	1	222987	120549	132167	1	1	1	1	1	1	1	1	1	1	1	1	1	1	1	(388.50613, 20783.45)(389.211, 1820.0043)(369.20004, 7904.76)
Deacetylcolchiceine	754051	455428	416621	557627	546391	555039	513062	514573	502965	636766	800965	466666	270322	180783	349259	338718	555963	151542	549315	375501	209012	553745	533302	441212	440113	462138	452556	760904	754645	774386	1	1	1	414235	410044	432473	(343.13846, 17969.084)(344.1412, 1584.2758)(325.12857, 1096.638)(344.60226, 23339.512)(345.1495, 1611.3514)(326.5648, 11931.222)(367.25046, 9473.256)(348.12466, 1734.4033)
Kreysiginone	774096	822529	893824	851176	832507	837755	1115765	1139842	1143139	2562311	2359188	2598521	1234893	1245895	1215192	2185169	1662506	1661701	946634	952173	969620	671716	1586960	1536673	1	1	1	1	1	1	1	1	1	1	1	1	(342.16745, 57949.98)(343.16995, 5756.2827)(326.17245, 8913.797)(327.166, 1316.5734)
Luteine	16370826	16552033	17461620	1	1	1	18789114	18533470	18755288	2125080	2094198	2134644	955204	940281	949291	3493597	3609391	3591375	1	1	1	3993465	3817369	3673733	1	1	1	523800	530944	525017	1	1	1	498805	473975	494482	(331.16977, 1506.6533)(313.58176, 18251.703)(315.17538, 2976.729)(314.1733, 368730.1)(315.17612, 60007.625)(316.17865, 5329.75)
Jolantimine	2662948	2788216	2827913	1	1	1	2912395	2992556	2936080	1	1	1	663857	665833	608882	1478405	1429542	1452362	4980723	5062617	5109480	1212747	1418147	1422256	1	1	1	1	1	1	1	1	1	1	1	1	(315.13913, 3047.3767)(297.57083, 11462.849)(299.14423, 979.1767)(298.14188, 85842.61)(299.14502, 8779.642)(340.64856, 1929.5264)
Colchicine	96830440	104813960	109882640	119148400	119453896	121786384	103435568	102597208	101949120	114831656	114242144	118538096	261044880	251044944	246486960	261283328	275945728	283953088	253564144	258646768	251538464	283351168	284629120	283493760	40149228	39717556	40391208	39912576	40615048	40605024	41841256	42834012	40965080	39042460	37191616	38870136	(382.16187, 3376.0413)(400.17343, 3906767.0)(401.17654, 938964.25)(402.17883, 129113.34)(403.18088, 10122.168)(422.15393, 47689.574)(423.15704, 7297.3813)
Colchiceine	209412944	212216960	210532592	224683760	216343776	219422816	213437168	209019760	207857472	226413472	1	228589680	215298848	216845664	215482672	219106784	220853280	220823040	198742128	205418480	205122864	216125376	215428160	217231808	153374896	154613792	154204736	163125056	165418864	164688432	76500656	77521408	126205048	156598704	154126880	155873008	(408.1381, 21565.158)(409.14124, 3216.493)(368.1461, 601.41)(386.15787, 4702496.5)(387.16107, 1073777.8)(388.16348, 149465.83)(389.16486, 8085.5874)(390.13388, 1791.38)
Gloriosamine B	1	1	1	115944	108691	117283	2382448	1874904	2190127	1	1	1	1	1	1	1	1	1	1	1	1	1	1	1	1	1	1	1	1	1	1	1	1	1	1	1	(414.1572, 9636.5205)(414.15186, 89034.22)(415.15454, 10858.513)(457.16284, 10009.347)(458.1647, 874.5633)(437.63632, 16131.253)(437.13593, 576.525)
Regelinine	471710	559736	591824	1	1	1	654887	645755	645693	1	1	1	1	1	1	715762	730843	703900	1	1	1	717670	742655	717320	1	1	1	500796	1	1	1	1	1	1	1	1	(328.11023, 38538.586)(329.11322, 3259.6099)
Jolantamine	11434322	11851505	12351305	1	1565703	1	14221238	13833527	14144137	146888	1	161714	1	1	1	511140	489272	497327	275124	240221	266833	425541	148608	138910	1	1	1	565199	588871	582540	1	1	1	771952	733229	755018	(329.15628, 45493.97)(330.1579, 2268.19)(311.65738, 5107.5093)(330.45306, 114316.38)(331.1701, 24466.953)(332.1719, 801.6533)(312.157, 8243.649)
Gloriosamine D	1	1	1	115944	108691	117283	2382448	1874904	2190127	1	1	1	1	1	1	1	1	1	1	1	1	1	1	1	1	1	1	1	1	1	1	1	1	1	1	1	(414.1572, 9636.5205)(414.15186, 89034.22)(415.15454, 10858.513)(457.16284, 10009.347)(458.1647, 874.5633)(437.63632, 16131.253)(437.13593, 576.525)
Jolantidine	154915	167915	169969	1	1	1	298008	313173	301169	1	1	1	1	1	1	2273618	2286654	2234684	523174	514753	534240	3228869	3199017	3132475	1	1	1	1	1	1	1	1	1	1	1	1	(299.1449, 21007.117)(300.15717, 19596.107)(301.1597, 1250.0616)(342.96747, 13974.06)(343.96707, 1428.9187)(324.14227, 554.615)
Colchiritchine	416671	481693	497939	1	1	1	617522	606049	628701	639882	664162	638178	1	1	1	1	1	1	165281	155695	167509	1	1	1	1	1	1	1	1	1	1	1	1	1	1	1	(357.47986, 21353.957)(357.14917, 1718.6567)(337.12415, 27969.264)(338.12802, 1167.21)(358.16196, 1575.9501)(339.14023, 7972.151)
Androcine	11097627	12421243	12634303	14095869	13981613	13657971	12499012	12812173	12730674	14478190	14670306	14343502	468357	470655	463223	714311	767195	751032	744982	705213	712539	1051351	1033891	992889	1	1	1	1	1	1	1	1	1	1	1	1	(386.19284, 406281.38)(387.19595, 85844.71)(388.2003, 16092.567)
Isoandrocymbine	12220102	13062155	13647595	16307233	15976507	16536895	15452326	15149643	15437385	15746253	15965155	15801660	18808196	18919532	19062418	23393644	23422808	23132766	18536576	20020952	19331772	24738192	24411894	24130792	1	1	1	1	1	1	1	1	1	1	1	1	(372.17856, 542760.94)(373.18137, 100808.37)(374.1832, 6732.42)(381.16196, 230.46332)
N-deacetyl-colchicine	2371373	2414570	2461308	1	122137	367324	2889762	3082177	2924278	2875014	2731826	2871124	601702	595773	578772	987144	1305990	1261255	436466	300280	409727	1139336	1185845	1148376	1	1	1	1	1	1	1	1	1	1	1	1	(380.72455, 1903.8915)(342.49973, 11203.63)(343.1698, 2189.3567)(358.16257, 83445.84)(359.16925, 15649.841)(366.05554, 5843.194)(367.1474, 5960.48)
2-demethylcolchicine	209412944	212216960	210532592	224683760	216343776	219422816	213437168	209019760	207857472	226413472	1	228589680	215298848	216845664	215482672	219106784	220853280	220823040	198742128	205418480	205122864	216125376	215428160	217231808	153374896	154613792	154204736	163125056	165418864	164688432	76500656	77521408	126205048	156598704	154126880	155873008	(408.1381, 21565.158)(409.14124, 3216.493)(368.1461, 601.41)(386.15787, 4702496.5)(387.16107, 1073777.8)(388.16348, 149465.83)(389.16486, 8085.5874)(390.13388, 1791.38)
Merenderine	12220102	13062155	13647595	16307233	15976507	16536895	15452326	15149643	15437385	15746253	15965155	15801660	18808196	18919532	19062418	23393644	23422808	23132766	18536576	20020952	19331772	24738192	24411894	24130792	3130143	3147512	3131430	146133	145805	154586	1	1	1	1	1	1	(353.16708, 3470.0198)(372.17856, 542760.94)(373.18137, 100808.37)(374.1832, 6732.42)(379.6567, 2491.8667)
Schelhammerine	11468444	11895092	12351305	1	1565703	1	14294643	13833527	14144137	1	1	1	1	1	1	357612	378555	675942	275124	240221	266833	346309	391496	351597	1	1	1	565199	588871	582540	1	1	1	771952	733229	755018	(329.15485, 47518.895)(330.1579, 2268.19)(311.7029, 4371.093)(330.16733, 122176.484)(331.1701, 24466.953)(332.1719, 801.6533)(312.15704, 11797.927)(313.1597, 2459.58)
3-demethylcolchiceine	8602447	16282943	15081610	12433742	12373687	12194546	9393089	9310433	15191204	27242870	26004518	24407164	2140440	2035008	2058112	11489023	12166008	12226504	7488061	6312799	7247837	12764909	11988861	11494998	15909835	15685457	14803239	15835086	16223163	16211652	18263842	19103436	18518144	15297714	14674708	15165225	(394.12207, 1610.7367)(356.1463, 273.61)(372.14194, 691552.6)(373.14478, 132368.48)(374.14673, 9065.884)
Androbine	534850016	567340800	591505090	635444540	640119040	651009660	562877440	524409408	552697220	577854400	563339900	583234880	196588800	199095312	195116640	230889616	240145088	238912288	164615728	165432624	164638416	223132112	229676880	224837008	139332656	139539680	137698544	157940096	159204704	157985536	137462048	139850688	136468608	145411648	146272464	145495840	(384.14224, 3946313.8)(385.1454, 915010.1)(386.14886, 136114.8)(387.15076, 7116.254)(366.1306, 3922.1477)(369.81415, 1875.23)(369.14136, 876.7933)(407.12567, 4047.6064)
Jolantine	508440	602651	643055	1	1	1	710372	702514	701686	1	1	1	1	1	1	779484	798791	772271	1	1	1	781557	808748	781476	1	1	1	840073	809756	808521	1	1	1	497409	484218	498940	(328.8582, 27011.07)(329.1912, 3507.1057)(330.1984, 1914.6699)(333.1629, 32428.514)(334.16562, 1378.9325)
Regelinone	1869170	2058722	2170258	674711	663631	684670	1417735	1428611	1424582	1811730	2271319	1343738	8953388	8966171	235220	10701696	10296772	10169138	1340213	1323717	1298284	7927285	7648197	7843321	175050	270663	198992	215826	216971	166278	1	1	1	3649323	3598184	3642781	(342.2668, 66048.305)(343.13596, 6586.6675)(325.49814, 5540.339)(342.3583, 67216.086)(343.13846, 7077.945)(344.14114, 366.005)(326.93344, 99903.83)(329.13846, 15977.812)(365.6272, 6829.2876)
Szovitsamine	11097627	12421243	12634303	14095869	13981613	13657971	12499012	12812173	12730674	14478190	14670306	14343502	1	1	1	1	1	1	1	1	1	1	1	1	1	1	1	1	1	1	1	1	1	1	1	1	(386.1925, 769286.3)(387.19583, 166814.47)(388.2003, 16092.567)
Schelhammericine	11468444	11895092	12351305	1	1565703	1	14294643	13833527	14144137	146888	1	161714	1	1	1	357612	378555	675942	275124	240221	266833	346309	391496	351597	1	1	1	565199	588871	582540	1	1	1	771952	733229	755018	(329.15616, 43317.74)(330.1579, 2268.19)(311.7029, 4371.093)(330.434, 106833.35)(331.1701, 24466.953)(332.1719, 801.6533)(312.15704, 11797.927)(313.1597, 2459.58)
Colchiethanamine	16339752	16511083	17424576	1	1	1	18674492	18485172	18708382	2125080	2094198	2134644	955204	940281	949291	3493597	3609391	3591375	1	1	1	1716167	3817369	3673733	324695	276381	323929	523800	530944	525017	1	1	1	498805	473975	494482	(313.60013, 18963.021)(315.17538, 2976.729)(295.15497, 20045.027)(296.149, 1378.65)(297.1489, 166.95)(314.17334, 383984.97)(315.17612, 63050.12)(316.17865, 5329.75)(337.16812, 4594.83)(319.14655, 1360.6733)
Colchiethine	471710	559736	591824	1	1	1	654887	645755	645693	1	1	1	1	1	1	715762	730843	703900	1	1	1	700435	738141	720062	1	1	1	500796	1	1	1	1	1	1	1	1	(328.11005, 38212.625)(329.113, 3219.6003)
Schelhammeridine	1198543	1310900	1450436	1	705231	1	1703880	1723350	1726474	1	512838	527452	1	1	1	960956	1036352	999367	1	1	1	1006841	977102	952341	5109642	4813106	4989139	6525600	6820805	7173849	1	1	457504	5693047	5460120	5650903	(313.7933, 17728.13)(314.65927, 1178.2687)(294.1512, 10881.46)(297.15, 5396.69)(312.23425, 43740.832)(313.15982, 4028.5881)(294.15234, 125618.05)(295.155, 9862.511)(296.14673, 2850.7734)(339.152, 184.57666)(316.99008, 3062.6846)
Colchicoside	1746448	1773181	1879920	1	1	1	2091508	2023353	2103563	3739775	3639944	3689156	62279452	62264304	64912368	63462152	65815152	64005244	32945056	38291448	34660812	67704912	70404432	66444640	3132703	3097740	2995674	10506246	10622179	10667059	9956822	10314726	10310032	9929580	9736657	9905589	(548.20874, 128790.375)(549.21136, 23483.102)(550.213, 1981.9468)(534.19293, 17337.18)(535.1959, 2463.1133)(548.2096, 1286505.6)(549.21265, 351065.5)(550.2146, 59805.81)(551.21704, 6825.929)(536.23004, 2149.0076)(570.1897, 5378.866)
Allocolchicine	96830440	104813960	109882640	119148400	119453896	121786384	103435568	102597208	101949120	114831656	114242144	118538096	261044880	251044944	246486960	261283328	275945728	283953088	253564144	258646768	251538464	283351168	284629120	283493760	40149228	39717556	40391208	39912576	40615048	40605024	41841256	42834012	40965080	39042460	37191616	38870136	(382.16187, 3376.0413)(400.17343, 3906767.0)(401.17654, 938964.25)(402.17883, 129113.34)(403.18088, 10122.168)(422.15393, 47689.574)(423.15704, 7297.3813)
Kreysigine	11097627	12421243	12634303	14095869	13981613	13657971	12499012	12812173	12730674	14478190	14670306	14343502	468357	470655	463223	714311	767195	751032	744982	705213	712539	1051351	1033891	992889	1	1	1	1	1	1	1	1	1	1	1	1	(386.19284, 406281.38)(387.19595, 85844.71)(388.2003, 16092.567)
Autumnaline	5887350	6801801	7167644	4078450	4028727	4099231	7687951	8043920	7767199	6715566	6725259	6660578	1	1	1	512512	558984	537119	960569	922093	945665	754335	580466	722180	1	1	1	742256	742937	764553	1	1	1	598146	585877	612957	(373.62955, 39098.62)(375.19797, 10891.819)(376.198, 1429.1133)(358.19675, 3841.0696)(374.19373, 210786.8)(375.19656, 37195.457)(376.1988, 3174.78)(399.18716, 1784.1967)
Baytopine	12220102	13062155	13647595	16307233	15976507	16536895	15452326	15149643	15437385	15746253	15965155	15801660	18808196	18919532	19062418	23393644	23422808	23132766	18536576	20020952	19331772	24738192	24411894	24130792	3130143	3147512	3131430	146133	145805	154586	1	1	1	1	1	1	(353.16708, 3470.0198)(372.17856, 542760.94)(373.18137, 100808.37)(374.1832, 6732.42)(379.6567, 2491.8667)
Speciocolchine	1	100256	110812	1	1	1	116078	119133	118455	1	1	1	115442	122364	125824	1	1	1	1	1	1	1	1	1	1	1	1	1	1	1	1	1	1	1	1	1	(463.2113, 7039.636)(448.19327, 47080.793)(449.19562, 7282.289)(450.19833, 899.5867)(492.2182, 328.20502)(474.208, 2772.7566)
Regelamine	16370826	16552033	17461620	1	1	1	18789114	18533470	18755288	2125080	2094198	2134644	955204	940281	949291	3493597	3609391	3591375	1	1	1	3993465	3817369	3673733	1	1	1	523800	530944	525017	1	1	1	498805	473975	494482	(331.16977, 1506.6533)(313.58176, 18251.703)(315.17538, 2976.729)(314.1733, 368730.1)(315.17612, 60007.625)(316.17865, 5329.75)
beta-lumicolchicine	96830440	104813960	109882640	119148400	119453896	121786384	103435568	102597208	101949120	114831656	114242144	118538096	261044880	251044944	246486960	261283328	275945728	283953088	253564144	258646768	251538464	283351168	284629120	283493760	40149228	39717556	40391208	39912576	40615048	40605024	41841256	42834012	40965080	39042460	37191616	38870136	(382.16187, 3376.0413)(400.17343, 3906767.0)(401.17654, 938964.25)(402.17883, 129113.34)(403.18088, 10122.168)(422.15393, 47689.574)(423.15704, 7297.3813)
Specioseine	1	100256	110812	251269	243027	233199	116078	119133	118455	238230	239608	213655	115442	122364	125824	320954	305257	280928	427174	420774	434080	328087	348812	371168	1	1	1	1	1	1	1	1	1	1	1	1	(463.63614, 10435.076)(465.20535, 1126.4684)(446.19882, 19458.117)(464.2086, 11755.211)(447.84122, 28381.785)(449.19562, 7282.289)(450.19833, 899.5867)(490.70663, 1299.3862)(474.208, 2772.7566)
N-formyldemecolcine	96830440	104813960	109882640	119148400	119453896	121786384	103435568	102597208	101949120	114831656	114242144	118538096	261044880	251044944	246486960	261283328	275945728	283953088	253564144	258646768	251538464	283351168	284629120	283493760	40149228	39717556	40391208	39912576	40615048	40605024	41841256	42834012	40965080	39042460	37191616	38870136	(382.16187, 3376.0413)(400.17343, 3906767.0)(401.17654, 938964.25)(402.17883, 129113.34)(403.18088, 10122.168)(422.15393, 47689.574)(423.15704, 7297.3813)
Robustamine	471710	559736	591824	1	1	1	654887	645755	645693	1	1	1	1	1	1	715762	730843	703900	1	1	1	717670	742655	717320	1	1	1	500796	1	1	1	1	1	1	1	1	(328.11023, 38538.586)(329.11322, 3259.6099)
Dihydrokreysiginone	471710	559736	591824	1	1	1	654887	645755	645693	1	1	1	1	1	1	715762	730843	703900	1	1	1	700435	738141	720062	1	1	1	500796	1	1	1	1	1	1	1	1	(328.11005, 38212.625)(329.113, 3219.6003)
Kesselringine	16370826	16552033	17461620	1	1	1	18789114	18533470	18755288	2125080	2094198	2134644	955204	940281	949291	3493597	3609391	3591375	1	1	1	3993465	3817369	3673733	1	1	1	523800	530944	525017	1	1	1	498805	473975	494482	(331.16977, 1506.6533)(313.58176, 18251.703)(315.17538, 2976.729)(314.1733, 368730.1)(315.17612, 60007.625)(316.17865, 5329.75)
Kreysiginine	5887350	6801801	7167644	4078450	4028727	4099231	7687951	8043920	7767199	6715566	6725259	6660578	1	1	1	512512	558984	537119	960569	922093	945665	754335	580466	722180	1	1	1	742256	742937	764553	1	1	1	598146	585877	612957	(373.62955, 39098.62)(375.19797, 10891.819)(376.198, 1429.1133)(358.19675, 3841.0696)(374.19373, 210786.8)(375.19656, 37195.457)(376.1988, 3174.78)(399.18716, 1784.1967)
Colchifoline	534546	616500	667260	3600642	3605631	3676155	11158003	11000654	11314265	519649	519875	521637	2461871	2368708	2409147	2434223	2356357	2330781	309288	313455	304243	2457846	2466055	2459645	98509	90577	106028	1	1	1	104313	112157	117384	388595	390620	404696	(416.16727, 99488.94)(417.17035, 19934.895)(418.17236, 1028.2976)(399.16415, 15176.211)(399.83084, 1475.9978)(400.1708, 7553.207)(416.16602, 6768.097)(399.8851, 550462.5)(400.8882, 120670.11)(401.84338, 15218.223)(403.18042, 475.2657)(421.8177, 3613.6714)
Gloriosine	209412944	212216960	210532592	224683760	216343776	219422816	213437168	209019760	207857472	226413472	1	228589680	215298848	216845664	215482672	219106784	220853280	220823040	198742128	205418480	205122864	216125376	215428160	217231808	153374896	154613792	154204736	163125056	165418864	164688432	76500656	77521408	126205048	156598704	154126880	155873008	(408.1381, 21565.158)(409.14124, 3216.493)(368.1461, 601.41)(386.15787, 4702496.5)(387.16107, 1073777.8)(388.16348, 149465.83)(389.16486, 8085.5874)(390.13388, 1791.38)
Merobustinine	2897576	3156759	3524285	1317561	1366208	1337806	2357324	2212975	2177599	2298130	2317832	2452892	890247	896743	860070	2884349	2753756	2743529	300051	263303	229514	3204861	3105407	3121036	705428	632092	670575	516047	534353	541968	123480	1	148175	346196	329848	367496	(368.1496, 39781.94)(369.15646, 8867.221)(350.13773, 9495.867)(351.14523, 715.18)(370.45026, 5873.587)(355.14743, 5087.9)(392.29944, 7981.389)(394.14474, 2504.5889)(378.15134, 14070.073)
Colchiciline	534546	616500	667260	3600642	3605631	3676155	11158003	11000654	11314265	519649	519875	521637	2461871	2368708	2409147	2434223	2356357	2330781	309288	313455	304243	2457846	2466055	2459645	98509	90577	106028	1	1	1	104313	112157	117384	388595	390620	404696	(416.16727, 99488.94)(417.17035, 19934.895)(418.17236, 1028.2976)(399.16415, 15176.211)(399.83084, 1475.9978)(400.1708, 7553.207)(416.16602, 6768.097)(399.8851, 550462.5)(400.8882, 120670.11)(401.84338, 15218.223)(403.18042, 475.2657)(421.8177, 3613.6714)
Jerusalemine	7092304	6848486	6844547	10549963	10299720	10619491	7318746	7490764	7311301	45640524	45763632	45565728	2562220	2567380	2473704	15111759	16562164	16237389	3098737	3871846	3915418	19036096	18513360	17962382	1481152	1456763	1454300	1908326	1950258	1971779	1163364	1189950	1265825	1535778	1481284	1525444	(327.70795, 56687.395)(329.15448, 14087.586)(330.15787, 1854.0067)(370.1618, 140.26)(328.15265, 371515.3)(329.15524, 62743.043)(330.15836, 2616.25)(346.1625, 54524.59)(347.16553, 10401.057)(355.147, 1376.7933)
2-demethylcolchiceine	8602447	1	1	1	1	1	9393089	9310433	1	1	1	1	2140440	1	2058112	1	1	1	1	1	1	1	1	1	1	1	1	1	1	1	1	1	1	1	1	1	(372.14203, 316114.25)(373.14456, 54282.293)(374.14676, 4657.3)(356.1463, 273.61)
Luteidine	11923661	12130011	12882720	2505476	2482925	2501404	14093466	14256119	14129738	10202290	9136243	10155671	280884	276297	280955	1496175	1651920	1584044	1	1	1	1844035	1817555	1757448	1	1	1	1	1	1	1	1	1	1	1	1	(343.16986, 6339.0356)(326.46002, 12041.388)(327.17352, 701.27)(344.18344, 256933.0)(345.18613, 49815.86)(346.1887, 5102.4233)(327.4309, 3087.0898)
Isoregecoline	7092304	6739901	6844547	10549963	10299720	10619491	7318746	7490764	7311301	45640524	45763632	45565728	2562220	2567380	2473704	15111759	16562164	16237389	3486157	3871846	3915418	19036096	18513360	17962382	1481152	1456763	1454300	1908326	1950258	1971779	1163364	1189950	1265825	1525404	1485186	1525444	(327.70795, 56968.633)(329.15448, 13189.754)(330.15787, 1854.0067)(370.1618, 140.26)(328.15265, 371515.3)(329.15524, 62743.043)(330.15836, 2616.25)(346.1625, 54524.59)(347.16553, 10401.057)(355.147, 1376.7933)
Cornigerine	429582080	467760320	481082272	523780192	537279550	537473280	459327712	429916736	452170176	467393824	459626368	479947456	162166208	162783712	161399184	190192560	197176256	195975696	135953776	136512192	136001104	184243488	188942592	185428976	116498504	116470976	114556424	131461072	132090480	131294976	114248064	116661944	113308384	120345664	121165584	120332584	(366.1306, 3894.5386)(369.14127, 768.1684)(384.14224, 3910223.5)(385.1454, 906387.25)(386.14886, 134989.75)(387.15076, 7061.976)(406.1228, 41861.117)(407.12567, 4011.4075)
y-lumicolchicine	96830440	104813960	109882640	119148400	119453896	121786384	103435568	102597208	101949120	114831656	114242144	118538096	261044880	251044944	246486960	261283328	275945728	283953088	253564144	258646768	251538464	283351168	284629120	283493760	40149228	39717556	40391208	39912576	40615048	40605024	41841256	42834012	40965080	39042460	37191616	38870136	(382.16187, 3376.0413)(400.17343, 3906767.0)(401.17654, 938964.25)(402.17883, 129113.34)(403.18088, 10122.168)(422.15393, 47689.574)(423.15704, 7297.3813)
N-methyl-colchifoline	1	1	1	1	1	1	241213	245696	256332	1	1	1	1	1	1	1	1	1	100355	102645	111820	1	1	1	1	1	1	1	1	1	1	1	1	1	1	1	(430.18237, 7533.778)(412.1719, 5171.61)
Norandrobine	2371373	2414570	2461308	1	122137	367324	2889762	3082177	2924278	2875014	2731826	2871124	601702	595773	578772	987144	1305990	1261255	436466	300280	409727	1139336	1185845	1148376	1	1	1	1	1	1	1	1	1	1	1	1	(380.72455, 1903.8915)(342.49973, 11203.63)(343.1698, 2189.3567)(358.16257, 83445.84)(359.16925, 15649.841)(366.05554, 5843.194)(367.1474, 5960.48)
N-methyldemecolcine	11097627	12421243	12634303	14095869	13981613	13657971	12499012	12812173	12730674	14478190	14670306	14343502	468357	470655	463223	714311	767195	751032	744982	705213	712539	1051351	1033891	992889	1	1	1	1	1	1	1	1	1	1	1	1	(386.19284, 406281.38)(387.19595, 85844.71)(388.2003, 16092.567)
Crociflorinone	471710	559736	591824	1	1	1	654887	645755	645693	1	1	1	1	1	1	715762	730843	703900	1	1	1	700435	738141	720062	1	1	1	500796	1	1	1	1	1	1	1	1	(328.11005, 38212.625)(329.113, 3219.6003)
Salimine	534546	616500	667260	3600642	3605631	3676155	11158003	11000654	11314265	519649	519875	521637	2461871	2368708	2409147	2434223	2356357	2330781	309288	313455	304243	2457846	2466055	2459645	98509	90577	106028	1	1	1	104313	112157	117384	388595	390620	404696	(416.16727, 99488.94)(417.17035, 19934.895)(418.17236, 1028.2976)(399.16415, 15176.211)(399.83084, 1475.9978)(400.1708, 7553.207)(416.16602, 6768.097)(399.8851, 550462.5)(400.8882, 120670.11)(401.84338, 15218.223)(403.18042, 475.2657)(421.8177, 3613.6714)
Bulbocodine	16339752	16511083	17424576	1	1	1	18674492	18485172	18708382	2125080	2094198	2134644	955204	940281	949291	3493597	3609391	3591375	1	1	1	1716167	3817369	3673733	324695	276381	323929	523800	530944	525017	1	1	1	498805	473975	494482	(313.60013, 18963.021)(315.17538, 2976.729)(295.15497, 20045.027)(296.149, 1378.65)(297.1489, 166.95)(314.17334, 383984.97)(315.17612, 63050.12)(316.17865, 5329.75)(337.16812, 4594.83)(319.14655, 1360.6733)
Isoautumnaline	12152677	13032015	13626266	16307233	15976507	16536895	15440778	15148924	15405026	15746253	15965155	15801660	18808196	18919532	19062418	23392974	23421688	23131936	18536168	20020952	19331772	24738192	24411004	24130086	3272666	3323473	3382767	1	1	1	1	1	1	1	1	1	(372.1785, 690327.9)(373.1814, 134079.88)(374.18344, 11015.277)
Luteicine	471710	559736	591824	1	1	1	654887	645755	645693	1	1	1	1	1	1	715762	730843	703900	1	1	1	717670	742655	717320	1	1	1	500796	1	1	1	1	1	1	1	1	(328.11023, 38538.586)(329.11322, 3259.6099)
Multifloramine	12220102	13062155	13647595	16307233	15976507	16536895	15452326	15149643	15437385	15746253	15965155	15801660	18808196	18919532	19062418	23393644	23422808	23132766	18536576	20020952	19331772	24738192	24411894	24130792	3130143	3147512	3131430	146133	145805	154586	1	1	1	1	1	1	(353.16708, 3470.0198)(372.17856, 542760.94)(373.18137, 100808.37)(374.1832, 6732.42)(379.6567, 2491.8667)
Floramultine	1	1	1	233416	197307	221087	1	5858086	5897761	127929	159691	174909	1	1	1	1	1	1	1	1	1	1	1	1	147146	37431216	37371804	166947	170577	183720	18766120	19063620	19073074	38293264	37585124	38162688	(387.16562, 416946.53)(388.163, 88587.83)(389.16476, 3951.895)(369.9476, 4026.884)(373.38297, 21750.863)(373.18005, 5816.4297)(412.17206, 4291.6504)(395.05173, 5393.9277)
Regecoline	11434322	11851505	12351305	1	1565703	1	14221238	13833527	14144137	146888	1	161714	1	1	1	511140	489272	497327	275124	240221	266833	425541	148608	138910	1	1	1	565199	588871	582540	1	1	1	771952	733229	755018	(329.15628, 45493.97)(330.1579, 2268.19)(311.65738, 5107.5093)(330.45306, 114316.38)(331.1701, 24466.953)(332.1719, 801.6533)(312.157, 8243.649)
Collutine	12220102	13062155	13647595	16307233	15976507	16536895	15452326	15149643	15437385	15746253	15965155	15801660	18808196	18919532	19062418	23393644	23422808	23132766	18536576	20020952	19331772	24738192	24411894	24130792	3130143	3147512	3131430	146133	145805	154586	1	1	1	1	1	1	(353.16708, 3470.0198)(372.17856, 542760.94)(373.18137, 100808.37)(374.1832, 6732.42)(379.6567, 2491.8667)
Specioritchine	1	100256	110812	1	1	1	116078	119133	118455	1	1	1	115442	122364	125824	1	1	1	1	1	1	1	1	1	1	1	1	1	1	1	1	1	1	1	1	1	(463.2113, 7039.636)(448.19327, 47080.793)(449.19562, 7282.289)(450.19833, 899.5867)(492.2182, 328.20502)(474.208, 2772.7566)
2,3-didemethylcolchicine	8602447	1	1	1	1	1	9393089	9310433	1	1	1	1	2140440	1	2058112	1	1	1	1	1	1	1	1	1	1	1	1	1	1	1	1	1	1	1	1	1	(372.14203, 316114.25)(373.14456, 54282.293)(374.14676, 4657.3)(356.1463, 273.61)
Szovitsinine	12220102	13062155	13647595	16307233	15976507	16536895	15452326	15149643	15437385	15746253	15965155	15801660	18808196	18919532	19062418	23393644	23422808	23132766	18536576	20020952	19331772	24738192	24411894	24130792	1	1	1	1	1	1	1	1	1	1	1	1	(372.17856, 542760.94)(373.18137, 100808.37)(374.1832, 6732.42)(381.16196, 230.46332)
Regeline	471710	559736	591824	1	1	1	654887	645755	645693	1	1	1	1	1	1	715762	730843	703900	1	1	1	717670	742655	717320	1	1	1	500796	1	1	1	1	1	1	1	1	(328.11023, 38538.586)(329.11322, 3259.6099)
Gloriosamine A	1	1	1	115944	108691	117283	1	1	1	1	1	1	1	1	1	1	1	1	1	1	1	1	1	1	1	1	1	1	1	1	1	1	1	1	1	1	(414.1572, 9636.5205)(457.16284, 10009.347)(458.1647, 874.5633)(439.13956, 11118.793)
Speciosamine	1	1	1	1	1	1	1	1	1	1	1	1	1	1	1	1	1	1	1	1	1	1	1	1	1	1	1	1163244	1221916	1181114	1	1	1	2606349	2544898	2583950	(468.23682, 716.6767)(484.2141, 81405.68)(485.21667, 11578.989)
Gloriosamine C	1	1	1	115944	108691	117283	1	1	1	1	1	1	1	1	1	1	1	1	1	1	1	1	1	1	1	1	1	1	1	1	1	1	1	1	1	1	(414.1572, 9636.5205)(457.16284, 10009.347)(458.1647, 874.5633)(439.13956, 11118.793)
Demecolcinone	1	1	1	1	1	1	1	1	1	1	1	1	1	1	1	102171	97396	92624	353515	364202	375916	1	1	1	1	1	1	1	1	1	1	1	1	1	1	1	(362.09445, 18980.14)(325.1103, 606.25006)
Trigamine	1	1	1	1	1	1	1	1	1	1	1	1	1	1	1	1	1087473	1	1	1	1	1441390	687360	713829	1	1	1	1	1	1	1	1	1	1	1	1	(317.2064, 32938.65)(318.20996, 937.31)
O-methylkreysigine	1	1	1	255389	261603	241593	1	1	1	1	1	1	1	1	1	1	1	1	1	1	1	1	1	1	1	1	1	1	1	1	1	1	1	1	1	1	(383.19943, 20265.836)(384.20245, 434.35498)(399.19418, 19556.432)(400.1963, 400.14)

## Sheet: correlations roots
		Anthocyanins	Flavanols	Flavones	Flavonols	Phenolic_acids	Lignans	Tyrosols	Stilbenes	Total_Alkaloids	TPC	TFC	TPA	DPPH	ABTS	CUPRAC	FRAP	Phosphomolybdenum	Chelating	ACHE	BCHE	Tyrosinase	Amylase	Glucosidase
Anthocyanins	Correlazione di Pearson	1	-,577*	,988**	0.196	-0.044	0.482	0.512	,647*	,616*	,867**	,799**	,600*	,725**	,712**	,862**	0.378	,652*	-0.313	,614*	0.135	0.575	,576*	-0.333
	Sign. (a due code)		0.049	0	0.541	0.891	0.112	0.089	0.023	0.033	0	0.002	0.039	0.008	0.009	0	0.226	0.022	0.321	0.034	0.675	0.05	0.05	0.29
	N	12	12	12	12	12	12	12	12	12	12	12	12	12	12	12	12	12	12	12	12	12	12	12
Flavanols	Correlazione di Pearson	-,577*	1	-,646*	0.19	-0.258	-0.408	-,967**	-,747**	-,960**	-,752**	-,903**	-,985**	-,776**	-,933**	-,801**	-0.194	-0.42	0.491	-,996**	-,887**	-,999**	-,998**	-,577*
	Sign. (a due code)	0.049		0.023	0.555	0.419	0.188	0	0.005	0	0.005	0	0	0.003	0	0.002	0.547	0.174	0.105	0	0	0	0	0.049
	N	12	12	12	12	12	12	12	12	12	12	12	12	12	12	12	12	12	12	12	12	12	12	12
Flavones	Correlazione di Pearson	,988**	-,646*	1	0.095	0.104	0.512	,613*	,628*	,702*	,841**	,811**	,680*	,694*	,797**	,846**	0.257	0.558	-0.237	,671*	0.225	,644*	,638*	-0.242
	Sign. (a due code)	0	0.023		0.769	0.748	0.089	0.034	0.029	0.011	0.001	0.001	0.015	0.012	0.002	0.001	0.421	0.06	0.458	0.017	0.481	0.024	0.025	0.449
	N	12	12	12	12	12	12	12	12	12	12	12	12	12	12	12	12	12	12	12	12	12	12	12
Flavonols	Correlazione di Pearson	0.196	0.19	0.095	1	-,605*	0.174	-0.341	0.286	-0.24	0.252	0.067	-0.238	0.261	-0.25	0.206	0.503	0.503	-0.379	-0.13	-0.341	-0.19	-0.153	-0.415
	Sign. (a due code)	0.541	0.555	0.769		0.037	0.588	0.278	0.367	0.453	0.429	0.835	0.456	0.413	0.434	0.521	0.095	0.096	0.224	0.687	0.278	0.554	0.634	0.179
	N	12	12	12	12	12	12	12	12	12	12	12	12	12	12	12	12	12	12	12	12	12	12	12
Phenolic_acids	Correlazione di Pearson	-0.044	-0.258	0.104	-,605*	1	0.185	0.483	-0.262	0.409	-0.269	-0.073	0.353	-0.348	0.443	-0.203	-,868**	-,676*	,674*	0.184	0.339	0.254	0.211	0.342
	Sign. (a due code)	0.891	0.419	0.748	0.037		0.566	0.112	0.411	0.187	0.398	0.821	0.261	0.268	0.149	0.527	0	0.016	0.016	0.566	0.281	0.426	0.511	0.277
	N	12	12	12	12	12	12	12	12	12	12	12	12	12	12	12	12	12	12	12	12	12	12	12
Lignans	Correlazione di Pearson	0.482	-0.408	0.512	0.174	0.185	1	0.411	0.298	0.372	0.424	0.442	0.433	0.344	0.487	0.422	-0.018	0.167	-0.046	0.411	0.224	0.403	0.403	-0.011
	Sign. (a due code)	0.112	0.188	0.089	0.588	0.566		0.184	0.346	0.233	0.169	0.151	0.159	0.274	0.108	0.172	0.955	0.604	0.888	0.185	0.485	0.194	0.194	0.974
	N	12	12	12	12	12	12	12	12	12	12	12	12	12	12	12	12	12	12	12	12	12	12	12
Tyrosols	Correlazione di Pearson	0.512	-,967**	,613*	-0.341	0.483	0.411	1	,586*	,971**	,614*	,800**	,979**	,603*	,958**	,664*	-0.056	0.202	-0.26	,944**	,883**	,968**	,953**	,605*
	Sign. (a due code)	0.089	0	0.034	0.278	0.112	0.184		0.045	0	0.034	0.002	0	0.038	0	0.019	0.863	0.528	0.414	0	0	0	0	0.037
	N	12	12	12	12	12	12	12	12	12	12	12	12	12	12	12	12	12	12	12	12	12	12	12
Stilbenes	Correlazione di Pearson	,647*	-,747**	,628*	0.286	-0.262	0.298	,586*	1	,664*	,865**	,861**	,712**	,929**	,648*	,912**	,664*	,752**	-,792**	,797**	0.534	,742**	,768**	0.216
	Sign. (a due code)	0.023	0.005	0.029	0.367	0.411	0.346	0.045		0.019	0	0	0.009	0	0.023	0	0.019	0.005	0.002	0.002	0.074	0.006	0.004	0.501
	N	12	12	12	12	12	12	12	12	12	12	12	12	12	12	12	12	12	12	12	12	12	12	12
Total_Alkaloids	Correlazione di Pearson	,616*	-,960**	,702*	-0.24	0.409	0.372	,971**	,664*	1	,680*	,839**	,972**	,666*	,973**	,748**	0.034	0.281	-0.312	,952**	,815**	,958**	,949**	0.492
	Sign. (a due code)	0.033	0	0.011	0.453	0.187	0.233	0	0.019		0.015	0.001	0	0.018	0	0.005	0.916	0.375	0.324	0	0.001	0	0	0.104
	N	12	12	12	12	12	12	12	12	12	12	12	12	12	12	12	12	12	12	12	12	12	12	12
TPC	Correlazione di Pearson	,867**	-,752**	,841**	0.252	-0.269	0.424	,614*	,865**	,680*	1	,948**	,715**	,944**	,720**	,971**	,636*	,853**	-,688*	,794**	0.423	,754**	,769**	0.002
	Sign. (a due code)	0	0.005	0.001	0.429	0.398	0.169	0.034	0	0.015		0	0.009	0	0.008	0	0.026	0	0.013	0.002	0.171	0.005	0.003	0.996
	N	12	12	12	12	12	12	12	12	12	12	12	12	12	12	12	12	12	12	12	12	12	12	12
TFC	Correlazione di Pearson	,799**	-,903**	,811**	0.067	-0.073	0.442	,800**	,861**	,839**	,948**	1	,871**	,944**	,851**	,963**	0.503	,727**	-,658*	,931**	,643*	,905**	,913**	0.244
	Sign. (a due code)	0.002	0	0.001	0.835	0.821	0.151	0.002	0	0.001	0		0	0	0	0	0.095	0.007	0.02	0	0.024	0	0	0.444
	N	12	12	12	12	12	12	12	12	12	12	12	12	12	12	12	12	12	12	12	12	12	12	12
TPA	Correlazione di Pearson	,600*	-,985**	,680*	-0.238	0.353	0.433	,979**	,712**	,972**	,715**	,871**	1	,713**	,960**	,776**	0.097	0.333	-0.386	,978**	,853**	,982**	,976**	0.537
	Sign. (a due code)	0.039	0	0.015	0.456	0.261	0.159	0	0.009	0	0.009	0		0.009	0	0.003	0.764	0.29	0.215	0	0	0	0	0.072
	N	12	12	12	12	12	12	12	12	12	12	12	12	12	12	12	12	12	12	12	12	12	12	12
DPPH	Correlazione di Pearson	,725**	-,776**	,694*	0.261	-0.348	0.344	,603*	,929**	,666*	,944**	,944**	,713**	1	,657*	,962**	,743**	,877**	-,847**	,823**	0.53	,776**	,801**	0.17
	Sign. (a due code)	0.008	0.003	0.012	0.413	0.268	0.274	0.038	0	0.018	0	0	0.009		0.02	0	0.006	0	0.001	0.001	0.076	0.003	0.002	0.597
	N	12	12	12	12	12	12	12	12	12	12	12	12	12	12	12	12	12	12	12	12	12	12	12
ABTS	Correlazione di Pearson	,712**	-,933**	,797**	-0.25	0.443	0.487	,958**	,648*	,973**	,720**	,851**	,960**	,657*	1	,764**	0.001	0.288	-0.229	,924**	,729**	,933**	,917**	0.366
	Sign. (a due code)	0.009	0	0.002	0.434	0.149	0.108	0	0.023	0	0.008	0	0	0.02		0.004	0.997	0.364	0.474	0	0.007	0	0	0.242
	N	12	12	12	12	12	12	12	12	12	12	12	12	12	12	12	12	12	12	12	12	12	12	12
CUPRAC	Correlazione di Pearson	,862**	-,801**	,846**	0.206	-0.203	0.422	,664*	,912**	,748**	,971**	,963**	,776**	,962**	,764**	1	,621*	,810**	-,702*	,845**	0.484	,798**	,816**	0.063
	Sign. (a due code)	0	0.002	0.001	0.521	0.527	0.172	0.019	0	0.005	0	0	0.003	0	0.004		0.031	0.001	0.011	0.001	0.111	0.002	0.001	0.846
	N	12	12	12	12	12	12	12	12	12	12	12	12	12	12	12	12	12	12	12	12	12	12	12
FRAP	Correlazione di Pearson	0.378	-0.194	0.257	0.503	-,868**	-0.018	-0.056	,664*	0.034	,636*	0.503	0.097	,743**	0.001	,621*	1	,909**	-,908**	0.268	0.021	0.193	0.239	-0.154
	Sign. (a due code)	0.226	0.547	0.421	0.095	0	0.955	0.863	0.019	0.916	0.026	0.095	0.764	0.006	0.997	0.031		0	0	0.399	0.948	0.547	0.454	0.632
	N	12	12	12	12	12	12	12	12	12	12	12	12	12	12	12	12	12	12	12	12	12	12	12
Phosphomolybdenum	Correlazione di Pearson	,652*	-0.42	0.558	0.503	-,676*	0.167	0.202	,752**	0.281	,853**	,727**	0.333	,877**	0.288	,810**	,909**	1	-,853**	0.481	0.146	0.423	0.459	-0.166
	Sign. (a due code)	0.022	0.174	0.06	0.096	0.016	0.604	0.528	0.005	0.375	0	0.007	0.29	0	0.364	0.001	0		0	0.114	0.651	0.171	0.133	0.605
	N	12	12	12	12	12	12	12	12	12	12	12	12	12	12	12	12	12	12	12	12	12	12	12
Chelating	Correlazione di Pearson	-0.313	0.491	-0.237	-0.379	,674*	-0.046	-0.26	-,792**	-0.312	-,688*	-,658*	-0.386	-,847**	-0.229	-,702*	-,908**	-,853**	1	-0.548	-0.419	-0.491	-0.535	-0.254
	Sign. (a due code)	0.321	0.105	0.458	0.224	0.016	0.888	0.414	0.002	0.324	0.013	0.02	0.215	0.001	0.474	0.011	0	0		0.065	0.175	0.105	0.073	0.426
	N	12	12	12	12	12	12	12	12	12	12	12	12	12	12	12	12	12	12	12	12	12	12	12
ACHE	Correlazione di Pearson	,614*	-,996**	,671*	-0.13	0.184	0.411	,944**	,797**	,952**	,794**	,931**	,978**	,823**	,924**	,845**	0.268	0.481	-0.548	1	,859**	,995**	,997**	0.536
	Sign. (a due code)	0.034	0	0.017	0.687	0.566	0.185	0	0.002	0	0.002	0	0	0.001	0	0.001	0.399	0.114	0.065		0	0	0	0.073
	N	12	12	12	12	12	12	12	12	12	12	12	12	12	12	12	12	12	12	12	12	12	12	12
BCHE	Correlazione di Pearson	0.135	-,887**	0.225	-0.341	0.339	0.224	,883**	0.534	,815**	0.423	,643*	,853**	0.53	,729**	0.484	0.021	0.146	-0.419	,859**	1	,887**	,886**	,888**
	Sign. (a due code)	0.675	0	0.481	0.278	0.281	0.485	0	0.074	0.001	0.171	0.024	0	0.076	0.007	0.111	0.948	0.651	0.175	0		0	0	0
	N	12	12	12	12	12	12	12	12	12	12	12	12	12	12	12	12	12	12	12	12	12	12	12
Tyrosinase	Correlazione di Pearson	0.575	-,999**	,644*	-0.19	0.254	0.403	,968**	,742**	,958**	,754**	,905**	,982**	,776**	,933**	,798**	0.193	0.423	-0.491	,995**	,887**	1	,998**	,579*
	Sign. (a due code)	0.05	0	0.024	0.554	0.426	0.194	0	0.006	0	0.005	0	0	0.003	0	0.002	0.547	0.171	0.105	0	0		0	0.049
	N	12	12	12	12	12	12	12	12	12	12	12	12	12	12	12	12	12	12	12	12	12	12	12
Amylase	Correlazione di Pearson	,576*	-,998**	,638*	-0.153	0.211	0.403	,953**	,768**	,949**	,769**	,913**	,976**	,801**	,917**	,816**	0.239	0.459	-0.535	,997**	,886**	,998**	1	,576*
	Sign. (a due code)	0.05	0	0.025	0.634	0.511	0.194	0	0.004	0	0.003	0	0	0.002	0	0.001	0.454	0.133	0.073	0	0	0		0.05
	N	12	12	12	12	12	12	12	12	12	12	12	12	12	12	12	12	12	12	12	12	12	12	12
Glucosidase	Correlazione di Pearson	-0.333	-,577*	-0.242	-0.415	0.342	-0.011	,605*	0.216	0.492	0.002	0.244	0.537	0.17	0.366	0.063	-0.154	-0.166	-0.254	0.536	,888**	,579*	,576*	1
	Sign. (a due code)	0.29	0.049	0.449	0.179	0.277	0.974	0.037	0.501	0.104	0.996	0.444	0.072	0.597	0.242	0.846	0.632	0.605	0.426	0.073	0	0.049	0.05
	N	12	12	12	12	12	12	12	12	12	12	12	12	12	12	12	12	12	12	12	12	12	12	12
* La correlazione è significativa a livello 0,05 (a due code).
** La correlazione è significativa a livello 0,01 (a due code).

## Sheet: correlations leaves
		Anthocyanins	Flavanols	Flavones	Flavonols	Phenolic_acids	Lignans	Tyrosols	Stilbenes	Total_Alkaloids	TPC	TFC	TPA	DPPH	ABTS	CUPRAC	FRAP	Phosphomolybdenum	Chelating	ACHE	BCHE	Tyrosinase	Amylase	Glucosidase
Anthocyanins	Correlazione di Pearson	1	,939**	,774**	,994**	,818**	0.448	,959**	,882**	-0.315	,988**	,924**	,922**	,997**	,869**	,948**	,996**	0.122	,630*	,587*	.c	,705*	,768**	,703*
	Sign. (a due code)		0	0.003	0	0.001	0.144	0	0	0.319	0	0	0	0	0	0	0	0.706	0.028	0.045	.	0.01	0.004	0.011
	N	12	12	12	12	12	12	12	12	12	12	12	12	12	12	12	12	12	12	12	12	12	12	12
Flavanols	Correlazione di Pearson	,939**	1	,748**	,912**	0.576	0.205	,828**	,737**	-0.19	,964**	,999**	,997**	,921**	,659*	,996**	,951**	0.079	0.338	,828**	.c	,904**	,940**	,904**
	Sign. (a due code)	0		0.005	0	0.05	0.522	0.001	0.006	0.554	0	0	0	0	0.02	0	0	0.807	0.283	0.001	.	0	0	0
	N	12	12	12	12	12	12	12	12	12	12	12	12	12	12	12	12	12	12	12	12	12	12	12
Flavones	Correlazione di Pearson	,774**	,748**	1	,784**	,582*	0.421	,774**	,804**	-0.284	,741**	,732**	,711**	,783**	,693*	,738**	,803**	-0.126	0.391	0.533	.c	0.564	,606*	0.571
	Sign. (a due code)	0.003	0.005		0.003	0.047	0.172	0.003	0.002	0.37	0.006	0.007	0.01	0.003	0.013	0.006	0.002	0.696	0.209	0.075	.	0.056	0.037	0.053
	N	12	12	12	12	12	12	12	12	12	12	12	12	12	12	12	12	12	12	12	12	12	12	12
Flavonols	Correlazione di Pearson	,994**	,912**	,784**	1	,853**	0.484	,980**	,914**	-0.328	,972**	,892**	,891**	,998**	,906**	,926**	,992**	0.111	,671*	0.532	.c	,651*	,724**	,651*
	Sign. (a due code)	0	0	0.003		0	0.11	0	0	0.298	0	0	0	0	0	0	0	0.731	0.017	0.075	.	0.022	0.008	0.022
	N	12	12	12	12	12	12	12	12	12	12	12	12	12	12	12	12	12	12	12	12	12	12	12
Phenolic_acids	Correlazione di Pearson	,818**	0.576	,582*	,853**	1	,686*	,907**	,874**	-0.457	,756**	0.542	0.545	,846**	,976**	,606*	,790**	0.222	,938**	0.021	.c	0.178	0.273	0.176
	Sign. (a due code)	0.001	0.05	0.047	0		0.014	0	0	0.135	0.004	0.069	0.067	0.001	0	0.037	0.002	0.487	0	0.949	.	0.58	0.39	0.585
	N	12	12	12	12	12	12	12	12	12	12	12	12	12	12	12	12	12	12	12	12	12	12	12
Lignans	Correlazione di Pearson	0.448	0.205	0.421	0.484	,686*	1	,627*	,735**	-0.297	0.341	0.168	0.148	0.475	,701*	0.23	0.438	-0.226	,644*	-0.213	.c	-0.139	-0.063	-0.129
	Sign. (a due code)	0.144	0.522	0.172	0.11	0.014		0.029	0.006	0.349	0.278	0.601	0.646	0.119	0.011	0.472	0.155	0.479	0.024	0.506	.	0.667	0.846	0.69
	N	12	12	12	12	12	12	12	12	12	12	12	12	12	12	12	12	12	12	12	12	12	12	12
Tyrosols	Correlazione di Pearson	,959**	,828**	,774**	,980**	,907**	,627*	1	,961**	-0.325	,916**	,800**	,797**	,973**	,961**	,849**	,957**	0.065	,746**	0.394	.c	0.515	,601*	0.518
	Sign. (a due code)	0	0.001	0.003	0	0	0.029		0	0.303	0	0.002	0.002	0	0	0	0	0.84	0.005	0.204	.	0.087	0.039	0.084
	N	12	12	12	12	12	12	12	12	12	12	12	12	12	12	12	12	12	12	12	12	12	12	12
Stilbenes	Correlazione di Pearson	,882**	,737**	,804**	,914**	,874**	,735**	,961**	1	-0.425	,826**	,706*	,699*	,904**	,944**	,762**	,887**	-0.064	,711**	0.311	.c	0.41	0.496	0.419
	Sign. (a due code)	0	0.006	0.002	0	0	0.006	0		0.168	0.001	0.01	0.012	0	0	0.004	0	0.842	0.009	0.325	.	0.185	0.101	0.176
	N	12	12	12	12	12	12	12	12	12	12	12	12	12	12	12	12	12	12	12	12	12	12	12
Total_Alkaloids	Correlazione di Pearson	-0.315	-0.19	-0.284	-0.328	-0.457	-0.297	-0.325	-0.425	1	-0.275	-0.178	-0.178	-0.326	-0.402	-0.194	-0.276	0.001	-0.414	0.068	.c	-0.002	-0.031	0.006
	Sign. (a due code)	0.319	0.554	0.37	0.298	0.135	0.349	0.303	0.168		0.388	0.58	0.581	0.302	0.196	0.546	0.386	0.999	0.181	0.835	.	0.995	0.925	0.984
	N	12	12	12	12	12	12	12	12	12	12	12	12	12	12	12	12	12	12	12	12	12	12	12
TPC	Correlazione di Pearson	,988**	,964**	,741**	,972**	,756**	0.341	,916**	,826**	-0.275	1	,956**	,958**	,981**	,809**	,973**	,984**	0.2	0.564	,659*	.c	,772**	,827**	,771**
	Sign. (a due code)	0	0	0.006	0	0.004	0.278	0	0.001	0.388		0	0	0	0.001	0	0	0.533	0.056	0.02	.	0.003	0.001	0.003
	N	12	12	12	12	12	12	12	12	12	12	12	12	12	12	12	12	12	12	12	12	12	12	12
TFC	Correlazione di Pearson	,924**	,999**	,732**	,892**	0.542	0.168	,800**	,706*	-0.178	,956**	1	,999**	,903**	,624*	,993**	,935**	0.087	0.304	,849**	.c	,922**	,951**	,921**
	Sign. (a due code)	0	0	0.007	0	0.069	0.601	0.002	0.01	0.58	0		0	0	0.03	0	0	0.787	0.337	0	.	0	0	0
	N	12	12	12	12	12	12	12	12	12	12	12	12	12	12	12	12	12	12	12	12	12	12	12
TPA	Correlazione di Pearson	,922**	,997**	,711**	,891**	0.545	0.148	,797**	,699*	-0.178	,958**	,999**	1	,902**	,624*	,994**	,932**	0.115	0.31	,844**	.c	,921**	,951**	,920**
	Sign. (a due code)	0	0	0.01	0	0.067	0.646	0.002	0.012	0.581	0	0		0	0.03	0	0	0.723	0.327	0.001	.	0	0	0
	N	12	12	12	12	12	12	12	12	12	12	12	12	12	12	12	12	12	12	12	12	12	12	12
DPPH	Correlazione di Pearson	,997**	,921**	,783**	,998**	,846**	0.475	,973**	,904**	-0.326	,981**	,903**	,902**	1	,896**	,933**	,994**	0.14	,666*	0.546	.c	,667*	,736**	,666*
	Sign. (a due code)	0	0	0.003	0	0.001	0.119	0	0	0.302	0	0	0		0	0	0	0.664	0.018	0.066	.	0.018	0.006	0.018
	N	12	12	12	12	12	12	12	12	12	12	12	12	12	12	12	12	12	12	12	12	12	12	12
ABTS	Correlazione di Pearson	,869**	,659*	,693*	,906**	,976**	,701*	,961**	,944**	-0.402	,809**	,624*	,624*	,896**	1	,692*	,854**	0.116	,889**	0.14	.c	0.277	0.373	0.279
	Sign. (a due code)	0	0.02	0.013	0	0	0.011	0	0	0.196	0.001	0.03	0.03	0		0.013	0	0.72	0	0.665	.	0.384	0.232	0.38
	N	12	12	12	12	12	12	12	12	12	12	12	12	12	12	12	12	12	12	12	12	12	12	12
CUPRAC	Correlazione di Pearson	,948**	,996**	,738**	,926**	,606*	0.23	,849**	,762**	-0.194	,973**	,993**	,994**	,933**	,692*	1	,958**	0.094	0.38	,802**	.c	,883**	,925**	,884**
	Sign. (a due code)	0	0	0.006	0	0.037	0.472	0	0.004	0.546	0	0	0	0	0.013		0	0.771	0.223	0.002	.	0	0	0
	N	12	12	12	12	12	12	12	12	12	12	12	12	12	12	12	12	12	12	12	12	12	12	12
FRAP	Correlazione di Pearson	,996**	,951**	,803**	,992**	,790**	0.438	,957**	,887**	-0.276	,984**	,935**	,932**	,994**	,854**	,958**	1	0.083	,586*	,622*	.c	,730**	,791**	,729**
	Sign. (a due code)	0	0	0.002	0	0.002	0.155	0	0	0.386	0	0	0	0	0	0		0.797	0.045	0.031	.	0.007	0.002	0.007
	N	12	12	12	12	12	12	12	12	12	12	12	12	12	12	12	12	12	12	12	12	12	12	12
Phosphomolybdenum	Correlazione di Pearson	0.122	0.079	-0.126	0.111	0.222	-0.226	0.065	-0.064	0.001	0.2	0.087	0.115	0.14	0.116	0.094	0.083	1	0.295	-0.061	.c	0.022	0.055	0.028
	Sign. (a due code)	0.706	0.807	0.696	0.731	0.487	0.479	0.84	0.842	0.999	0.533	0.787	0.723	0.664	0.72	0.771	0.797		0.351	0.85	.	0.946	0.866	0.932
	N	12	12	12	12	12	12	12	12	12	12	12	12	12	12	12	12	12	12	12	12	12	12	12
Chelating	Correlazione di Pearson	,630*	0.338	0.391	,671*	,938**	,644*	,746**	,711**	-0.414	0.564	0.304	0.31	,666*	,889**	0.38	,586*	0.295	1	-0.237	.c	-0.076	0.017	-0.081
	Sign. (a due code)	0.028	0.283	0.209	0.017	0	0.024	0.005	0.009	0.181	0.056	0.337	0.327	0.018	0	0.223	0.045	0.351		0.458	.	0.815	0.958	0.802
	N	12	12	12	12	12	12	12	12	12	12	12	12	12	12	12	12	12	12	12	12	12	12	12
ACHE	Correlazione di Pearson	,587*	,828**	0.533	0.532	0.021	-0.213	0.394	0.311	0.068	,659*	,849**	,844**	0.546	0.14	,802**	,622*	-0.061	-0.237	1	.c	,982**	,962**	,985**
	Sign. (a due code)	0.045	0.001	0.075	0.075	0.949	0.506	0.204	0.325	0.835	0.02	0	0.001	0.066	0.665	0.002	0.031	0.85	0.458		.	0	0	0
	N	12	12	12	12	12	12	12	12	12	12	12	12	12	12	12	12	12	12	12	12	12	12	12
BCHE	Correlazione di Pearson	.c	.c	.c	.c	.c	.c	.c	.c	.c	.c	.c	.c	.c	.c	.c	.c	.c	.c	.c	.c	.c	.c	.c
	Sign. (a due code)	.	.	.	.	.	.	.	.	.	.	.	.	.	.	.	.	.	.	.		.	.	.
	N	12	12	12	12	12	12	12	12	12	12	12	12	12	12	12	12	12	12	12	12	12	12	12
Tyrosinase	Correlazione di Pearson	,705*	,904**	0.564	,651*	0.178	-0.139	0.515	0.41	-0.002	,772**	,922**	,921**	,667*	0.277	,883**	,730**	0.022	-0.076	,982**	.c	1	,991**	,999**
	Sign. (a due code)	0.01	0	0.056	0.022	0.58	0.667	0.087	0.185	0.995	0.003	0	0	0.018	0.384	0	0.007	0.946	0.815	0	.		0	0
	N	12	12	12	12	12	12	12	12	12	12	12	12	12	12	12	12	12	12	12	12	12	12	12
Amylase	Correlazione di Pearson	,768**	,940**	,606*	,724**	0.273	-0.063	,601*	0.496	-0.031	,827**	,951**	,951**	,736**	0.373	,925**	,791**	0.055	0.017	,962**	.c	,991**	1	,993**
	Sign. (a due code)	0.004	0	0.037	0.008	0.39	0.846	0.039	0.101	0.925	0.001	0	0	0.006	0.232	0	0.002	0.866	0.958	0	.	0		0
	N	12	12	12	12	12	12	12	12	12	12	12	12	12	12	12	12	12	12	12	12	12	12	12
Glucosidase	Correlazione di Pearson	,703*	,904**	0.571	,651*	0.176	-0.129	0.518	0.419	0.006	,771**	,921**	,920**	,666*	0.279	,884**	,729**	0.028	-0.081	,985**	.c	,999**	,993**	1
	Sign. (a due code)	0.011	0	0.053	0.022	0.585	0.69	0.084	0.176	0.984	0.003	0	0	0.018	0.38	0	0.007	0.932	0.802	0	.	0	0
	N	12	12	12	12	12	12	12	12	12	12	12	12	12	12	12	12	12	12	12	12	12	12	12
** La correlazione è significativa a livello 0,01 (a due code).
* La correlazione è significativa a livello 0,05 (a due code).
c Calcolo impossibile da eseguire perché almeno una delle variabili è costante.

## Sheet: correlations flowers
		Anthocyanins	Flavanols	Flavones	Flavonols	Phenolic_acids	Lignans	Tyrosols	Stilbenes	Total_Alkaloids	TPC	TFC	TPA	DPPH	ABTS	CUPRAC	FRAP	Phosphomolybdenum	Chelating	ACHE	BCHE	Tyrosinase	Amylase	Glucosidase
Anthocyanins	Correlazione di Pearson	1	-0.111	,696*	,627*	,790**	-,930**	-,581*	-,643*	0.301	-0.341	,763**	,668*	-,876**	-0.475	-0.101	-0.257	-0.356	-,928**	,916**	.c	,915**	,988**	,912**
	Sign. (a due code)		0.73	0.012	0.029	0.002	0	0.048	0.024	0.341	0.278	0.004	0.018	0	0.119	0.756	0.42	0.256	0	0	.	0	0	0
	N	12	12	12	12	12	12	12	12	12	12	12	12	12	12	12	12	12	12	12	12	12	12	12
Flavanols	Correlazione di Pearson	-0.111	1	-0.484	,640*	0.394	0.421	0.19	0.444	-,895**	,969**	-,718**	-,641*	0.408	,921**	,999**	,988**	,956**	-0.086	-0.49	.c	-0.479	-0.103	-0.494
	Sign. (a due code)	0.73		0.111	0.025	0.206	0.173	0.554	0.148	0	0	0.009	0.025	0.188	0	0	0	0	0.791	0.106	.	0.115	0.75	0.103
	N	12	12	12	12	12	12	12	12	12	12	12	12	12	12	12	12	12	12	12	12	12	12	12
Flavones	Correlazione di Pearson	,696*	-0.484	1	0.168	0.505	-,722**	-0.18	-,747**	0.541	-,591*	,746**	0.484	-,915**	-,741**	-0.47	-,601*	-,595*	-0.413	,797**	.c	,736**	,759**	,753**
	Sign. (a due code)	0.012	0.111		0.601	0.094	0.008	0.576	0.005	0.07	0.043	0.005	0.111	0	0.006	0.123	0.039	0.041	0.182	0.002	.	0.006	0.004	0.005
	N	12	12	12	12	12	12	12	12	12	12	12	12	12	12	12	12	12	12	12	12	12	12	12
Flavonols	Correlazione di Pearson	,627*	,640*	0.168	1	,853**	-0.323	-0.251	-0.13	-0.54	0.467	0.026	0.012	-0.365	0.327	,649*	0.532	0.427	-,729**	0.303	.c	0.308	,625*	0.296
	Sign. (a due code)	0.029	0.025	0.601		0	0.306	0.432	0.688	0.07	0.125	0.937	0.971	0.243	0.3	0.022	0.075	0.166	0.007	0.338	.	0.33	0.03	0.351
	N	12	12	12	12	12	12	12	12	12	12	12	12	12	12	12	12	12	12	12	12	12	12	12
Phenolic_acids	Correlazione di Pearson	,790**	0.394	0.505	,853**	1	-,581*	-0.194	-0.375	-0.224	0.19	0.288	0.158	-,632*	0.015	0.412	0.25	0.178	-,779**	0.55	.c	0.532	,837**	0.526
	Sign. (a due code)	0.002	0.206	0.094	0		0.048	0.546	0.229	0.485	0.555	0.365	0.623	0.028	0.964	0.183	0.433	0.58	0.003	0.064	.	0.075	0.001	0.079
	N	12	12	12	12	12	12	12	12	12	12	12	12	12	12	12	12	12	12	12	12	12	12	12
Lignans	Correlazione di Pearson	-,930**	0.421	-,722**	-0.323	-,581*	1	0.569	,687*	-,588*	,627*	-,927**	-,838**	,886**	,718**	0.408	0.545	,620*	,835**	-,981**	.c	-,989**	-,914**	-,987**
	Sign. (a due code)	0	0.173	0.008	0.306	0.048		0.054	0.014	0.044	0.029	0	0.001	0	0.009	0.188	0.067	0.032	0.001	0	.	0	0	0
	N	12	12	12	12	12	12	12	12	12	12	12	12	12	12	12	12	12	12	12	12	12	12	12
Tyrosols	Correlazione di Pearson	-,581*	0.19	-0.18	-0.251	-0.194	0.569	1	0.446	-0.341	0.335	-0.53	-,720**	0.411	0.331	0.203	0.251	0.372	,624*	-0.574	.c	-,594*	-0.479	-,594*
	Sign. (a due code)	0.048	0.554	0.576	0.432	0.546	0.054		0.147	0.279	0.288	0.076	0.008	0.185	0.294	0.527	0.431	0.233	0.03	0.051	.	0.042	0.115	0.042
	N	12	12	12	12	12	12	12	12	12	12	12	12	12	12	12	12	12	12	12	12	12	12	12
Stilbenes	Correlazione di Pearson	-,643*	0.444	-,747**	-0.13	-0.375	,687*	0.446	1	-0.509	0.563	-,714**	-,696*	,810**	,653*	0.444	0.535	0.573	0.449	-,710**	.c	-,693*	-,639*	-,696*
	Sign. (a due code)	0.024	0.148	0.005	0.688	0.229	0.014	0.147		0.091	0.056	0.009	0.012	0.001	0.021	0.148	0.073	0.051	0.143	0.01	.	0.013	0.025	0.012
	N	12	12	12	12	12	12	12	12	12	12	12	12	12	12	12	12	12	12	12	12	12	12	12
Total_Alkaloids	Correlazione di Pearson	0.301	-,895**	0.541	-0.54	-0.224	-,588*	-0.341	-0.509	1	-,927**	,778**	,708**	-0.482	-,902**	-,896**	-,919**	-,898**	-0.105	,606*	.c	,597*	0.286	,610*
	Sign. (a due code)	0.341	0	0.07	0.07	0.485	0.044	0.279	0.091		0	0.003	0.01	0.112	0	0	0	0	0.745	0.037	.	0.041	0.367	0.035
	N	12	12	12	12	12	12	12	12	12	12	12	12	12	12	12	12	12	12	12	12	12	12	12
TPC	Correlazione di Pearson	-0.341	,969**	-,591*	0.467	0.19	,627*	0.335	0.563	-,927**	1	-,863**	-,784**	0.575	,979**	,966**	,991**	,987**	0.153	-,679*	.c	-,675*	-0.327	-,686*
	Sign. (a due code)	0.278	0	0.043	0.125	0.555	0.029	0.288	0.056	0		0	0.003	0.05	0	0	0	0	0.636	0.015	.	0.016	0.299	0.014
	N	12	12	12	12	12	12	12	12	12	12	12	12	12	12	12	12	12	12	12	12	12	12	12
TFC	Correlazione di Pearson	,763**	-,718**	,746**	0.026	0.288	-,927**	-0.53	-,714**	,778**	-,863**	1	,908**	-,853**	-,915**	-,709**	-,807**	-,862**	-,618*	,951**	.c	,954**	,744**	,958**
	Sign. (a due code)	0.004	0.009	0.005	0.937	0.365	0	0.076	0.009	0.003	0		0	0	0	0.01	0.002	0	0.032	0	.	0	0.006	0
	N	12	12	12	12	12	12	12	12	12	12	12	12	12	12	12	12	12	12	12	12	12	12	12
TPA	Correlazione di Pearson	,668*	-,641*	0.484	0.012	0.158	-,838**	-,720**	-,696*	,708**	-,784**	,908**	1	-,680*	-,787**	-,639*	-,705*	-,786**	-,626*	,838**	.c	,867**	,603*	,864**
	Sign. (a due code)	0.018	0.025	0.111	0.971	0.623	0.001	0.008	0.012	0.01	0.003	0		0.015	0.002	0.025	0.01	0.002	0.03	0.001	.	0	0.038	0
	N	12	12	12	12	12	12	12	12	12	12	12	12	12	12	12	12	12	12	12	12	12	12	12
DPPH	Correlazione di Pearson	-,876**	0.408	-,915**	-0.365	-,632*	,886**	0.411	,810**	-0.482	0.575	-,853**	-,680*	1	,714**	0.392	0.537	,590*	,700*	-,927**	.c	-,900**	-,902**	-,905**
	Sign. (a due code)	0	0.188	0	0.243	0.028	0	0.185	0.001	0.112	0.05	0	0.015		0.009	0.207	0.072	0.044	0.011	0	.	0	0	0
	N	12	12	12	12	12	12	12	12	12	12	12	12	12	12	12	12	12	12	12	12	12	12	12
ABTS	Correlazione di Pearson	-0.475	,921**	-,741**	0.327	0.015	,718**	0.331	,653*	-,902**	,979**	-,915**	-,787**	,714**	1	,914**	,970**	,967**	0.253	-,778**	.c	-,761**	-0.478	-,774**
	Sign. (a due code)	0.119	0	0.006	0.3	0.964	0.009	0.294	0.021	0	0	0	0.002	0.009		0	0	0	0.427	0.003	.	0.004	0.116	0.003
	N	12	12	12	12	12	12	12	12	12	12	12	12	12	12	12	12	12	12	12	12	12	12	12
CUPRAC	Correlazione di Pearson	-0.101	,999**	-0.47	,649*	0.412	0.408	0.203	0.444	-,896**	,966**	-,709**	-,639*	0.392	,914**	1	,985**	,954**	-0.098	-0.477	.c	-0.468	-0.089	-0.482
	Sign. (a due code)	0.756	0	0.123	0.022	0.183	0.188	0.527	0.148	0	0	0.01	0.025	0.207	0		0	0	0.762	0.116	.	0.125	0.784	0.112
	N	12	12	12	12	12	12	12	12	12	12	12	12	12	12	12	12	12	12	12	12	12	12	12
FRAP	Correlazione di Pearson	-0.257	,988**	-,601*	0.532	0.25	0.545	0.251	0.535	-,919**	,991**	-,807**	-,705*	0.537	,970**	,985**	1	,977**	0.042	-,612*	.c	-,597*	-0.254	-,612*
	Sign. (a due code)	0.42	0	0.039	0.075	0.433	0.067	0.431	0.073	0	0	0.002	0.01	0.072	0	0		0	0.897	0.034	.	0.04	0.425	0.034
	N	12	12	12	12	12	12	12	12	12	12	12	12	12	12	12	12	12	12	12	12	12	12	12
Phosphomolybdenum	Correlazione di Pearson	-0.356	,956**	-,595*	0.427	0.178	,620*	0.372	0.573	-,898**	,987**	-,862**	-,786**	,590*	,967**	,954**	,977**	1	0.174	-,689*	.c	-,677*	-0.338	-,691*
	Sign. (a due code)	0.256	0	0.041	0.166	0.58	0.032	0.233	0.051	0	0	0	0.002	0.044	0	0	0		0.588	0.013	.	0.016	0.282	0.013
	N	12	12	12	12	12	12	12	12	12	12	12	12	12	12	12	12	12	12	12	12	12	12	12
Chelating	Correlazione di Pearson	-,928**	-0.086	-0.413	-,729**	-,779**	,835**	,624*	0.449	-0.105	0.153	-,618*	-,626*	,700*	0.253	-0.098	0.042	0.174	1	-,789**	.c	-,815**	-,893**	-,803**
	Sign. (a due code)	0	0.791	0.182	0.007	0.003	0.001	0.03	0.143	0.745	0.636	0.032	0.03	0.011	0.427	0.762	0.897	0.588		0.002	.	0.001	0	0.002
	N	12	12	12	12	12	12	12	12	12	12	12	12	12	12	12	12	12	12	12	12	12	12	12
ACHE	Correlazione di Pearson	,916**	-0.49	,797**	0.303	0.55	-,981**	-0.574	-,710**	,606*	-,679*	,951**	,838**	-,927**	-,778**	-0.477	-,612*	-,689*	-,789**	1	.c	,992**	,907**	,996**
	Sign. (a due code)	0	0.106	0.002	0.338	0.064	0	0.051	0.01	0.037	0.015	0	0.001	0	0.003	0.116	0.034	0.013	0.002		.	0	0	0
	N	12	12	12	12	12	12	12	12	12	12	12	12	12	12	12	12	12	12	12	12	12	12	12
BCHE	Correlazione di Pearson	.c	.c	.c	.c	.c	.c	.c	.c	.c	.c	.c	.c	.c	.c	.c	.c	.c	.c	.c	.c	.c	.c	.c
	Sign. (a due code)	.	.	.	.	.	.	.	.	.	.	.	.	.	.	.	.	.	.	.		.	.	.
	N	12	12	12	12	12	12	12	12	12	12	12	12	12	12	12	12	12	12	12	12	12	12	12
Tyrosinase	Correlazione di Pearson	,915**	-0.479	,736**	0.308	0.532	-,989**	-,594*	-,693*	,597*	-,675*	,954**	,867**	-,900**	-,761**	-0.468	-,597*	-,677*	-,815**	,992**	.c	1	,896**	,999**
	Sign. (a due code)	0	0.115	0.006	0.33	0.075	0	0.042	0.013	0.041	0.016	0	0	0	0.004	0.125	0.04	0.016	0.001	0	.		0	0
	N	12	12	12	12	12	12	12	12	12	12	12	12	12	12	12	12	12	12	12	12	12	12	12
Amylase	Correlazione di Pearson	,988**	-0.103	,759**	,625*	,837**	-,914**	-0.479	-,639*	0.286	-0.327	,744**	,603*	-,902**	-0.478	-0.089	-0.254	-0.338	-,893**	,907**	.c	,896**	1	,894**
	Sign. (a due code)	0	0.75	0.004	0.03	0.001	0	0.115	0.025	0.367	0.299	0.006	0.038	0	0.116	0.784	0.425	0.282	0	0	.	0		0
	N	12	12	12	12	12	12	12	12	12	12	12	12	12	12	12	12	12	12	12	12	12	12	12
Glucosidase	Correlazione di Pearson	,912**	-0.494	,753**	0.296	0.526	-,987**	-,594*	-,696*	,610*	-,686*	,958**	,864**	-,905**	-,774**	-0.482	-,612*	-,691*	-,803**	,996**	.c	,999**	,894**	1
	Sign. (a due code)	0	0.103	0.005	0.351	0.079	0	0.042	0.012	0.035	0.014	0	0	0	0.003	0.112	0.034	0.013	0.002	0	.	0	0
	N	12	12	12	12	12	12	12	12	12	12	12	12	12	12	12	12	12	12	12	12	12	12	12
* La correlazione è significativa a livello 0,05 (a due code).
** La correlazione è significativa a livello 0,01 (a due code).
c Calcolo impossibile da eseguire perché almeno una delle variabili è costante.

## Sheet: VIP markers matrix
Var ID (Primary)	Class	M1.VIP[2+2+0]	2.44693 * M1.VIP[2]cvSE	Log FC ([Leaf] vs [Root])	Log FC ([Leaf] vs [flower])	Log FC ([Root] vs [flower])
Merobustine	Alkaloids	1.3971	0.0724945	0.0666955	17.9243	17.8576
Androcymbine	Alkaloids	1.3971	0.0724945	0.0666955	17.9243	17.8576
Isoandrocymbine	Alkaloids	1.3971	0.0724945	0.0666955	17.9243	17.8576
Szovitsinine	Alkaloids	1.3971	0.0724945	0.0666955	17.9243	17.8576
Androcine	Alkaloids	1.39425	0.267792	4.78894	17.7401	12.9512
Kreysigine	Alkaloids	1.39425	0.267792	4.78894	17.7401	12.9512
N-methyldemecolcine	Alkaloids	1.39425	0.267792	4.78894	17.7401	12.9512
Demecolcine	Alkaloids	1.39262	0.117095	0.0666955	8.2334	8.16671
Merenderine	Alkaloids	1.39262	0.117095	0.0666955	8.2334	8.16671
Baytopine	Alkaloids	1.39262	0.117095	0.0666955	8.2334	8.16671
Multifloramine	Alkaloids	1.39262	0.117095	0.0666955	8.2334	8.16671
Collutine	Alkaloids	1.39262	0.117095	0.0666955	8.2334	8.16671
Isoautumnaline	Alkaloids	1.39197	0.123337	0.0652409	12.5065	12.4412
Androcimine	Alkaloids	1.39192	0.270415	24.2305	17.7401	-6.49041
Szovitsamine	Alkaloids	1.39192	0.270415	24.2305	17.7401	-6.49041
Androbine	Alkaloids	1.39075	0.271569	2.08034	-3.91677	-5.99711
Cornigerine	Alkaloids	1.38941	0.280803	2.07248	-3.93763	-6.0101
alfa-lumicolchicine	Alkaloids	1.38163	0.134831	-0.697228	-4.46054	-3.76331
Colchicine	Alkaloids	1.38163	0.134831	-0.697228	-4.46054	-3.76331
Allocolchicine	Alkaloids	1.38163	0.134831	-0.697228	-4.46054	-3.76331
beta-lumicolchicine	Alkaloids	1.38163	0.134831	-0.697228	-4.46054	-3.76331
N-formyldemecolcine	Alkaloids	1.38163	0.134831	-0.697228	-4.46054	-3.76331
y-lumicolchicine	Alkaloids	1.38163	0.134831	-0.697228	-4.46054	-3.76331
Autumnaline	Alkaloids	1.36258	0.0773399	3.75756	2.604	-1.15356
Kreysiginine	Alkaloids	1.36258	0.0773399	3.75756	2.604	-1.15356
Isoregelinone	Alkaloids	1.31457	0.162663	-1.20967	0.359648	1.56932
Colchicoside	Alkaloids	1.31412	0.223257	-9.27062	-12.8753	-3.60471
Luteidine	Alkaloids	1.28787	0.296499	8.65235	15.366	6.7137
Demecolceine	Alkaloids	1.22354	0.190733	1.77466	14.7864	13.0118
N-deacetyl-colchicine	Alkaloids	1.22354	0.190733	1.77466	14.7864	13.0118
Norandrobine	Alkaloids	1.22354	0.190733	1.77466	14.7864	13.0118
Speciosine	Alkaloids	1.21926	0.167509	-5.29878	-18.2262	-12.9274
Specioseine	Alkaloids	1.21871	0.222182	-1.56267	9.9988	11.5615
Colchiritchine	Alkaloids	1.21127	0.211988	15.3494	13.187	-2.16234
8-Prenylnaringenin	Flavonoids	1.36463	0.207166	-10.3615	13.5194	23.8809
Quercetin 3-O-glucosyl-xyloside	Flavonoids	1.28889	0.277647	-5.14541	-22.8318	-17.6864
6''-O-Acetylglycitin	Flavonoids	1.28102	0.151176	-24.6998	-4.12179	20.578
3-Methoxynobiletin	Flavonoids	1.27558	0.168293	8.30399	-10.8562	-19.1602
Galangin	Flavonoids	1.24845	0.255659	16.1166	-8.37835	-24.4949
Phloretin 2'-O-xylosyl-glucoside	Flavonoids	1.24513	0.134382	-16.2961	-15.1992	1.09692
Delphinidin 3-O-glucoside/Delphinidin 3-O-galactoside	Flavonoids	1.23906	0.281078	7.88295	8.90656	1.02361
Quercetin 3-O-galactoside/Myricetin 3-O-rhamnoside	Flavonoids	1.23906	0.281078	7.88295	8.90656	1.02361
Pelargonidin	Flavonoids	1.23668	0.264255	17.1562	-7.49604	-24.6523
6''-O-Acetyldaidzin	Flavonoids	1.23352	0.266641	12.3509	-21.0609	-33.4118
Quercetin 4'-O-glucoside	Flavonoids	1.21167	0.214804	-4.42003	-7.27026	-2.85023
Peonidin 3-O-galactoside	Flavonoids	1.20414	0.263281	12.5303	-2.4216	-14.9519
Chrysoeriol 7-O-glucoside	Flavonoids	1.20168	0.26139	12.3509	-2.48285	-14.8337
Isorhamnetin 7-O-rhamnoside	Flavonoids	1.20135	0.261401	12.3537	-2.48004	-14.8337
Conidendrin	Lignans	1.36871	0.217704	-24.5525	-4.12179	20.4307
Pinoresinol	Lignans	1.36437	0.205707	-9.77205	14.1081	23.8802
Matairesinol	Lignans	1.36436	0.205635	-9.78556	14.0946	23.8802
Todolactol A	Lignans	1.34749	0.24124	-9.00353	11.5389	20.5424
Sesaminol/Episesaminol/Sesamolin	Lignans	1.20187	0.222881	12.1642	15.8027	3.63847
3,4-DHPEA-EDA	Other polyphenols	1.28422	0.152695	-5.85981	4.05934	9.91915
4-Methylcatechol	Other polyphenols	1.2513	0.369457	0.93437	-7.29589	-8.23026
Caffeic acid	Phenolic acids	1.2501	0.268666	-27.7695	-17.7187	10.0509
Pterostilbene	Stilbenes	1.23011	0.401132	8.18656	10.8968	2.71022

## Sheet: VIP matrix extraction
Var ID (Primary)	Class	M2.VIP[3+6+0]	2.44693 * M2.VIP[3]cvSE	Log FC ([Infusion] vs [Maceration (H2O)])	Log FC ([Infusion] vs [Maceration (MeOH)])	Log FC ([Infusion] vs [Soxhlet (MeOH)])	Log FC ([Maceration (H2O)] vs [Maceration (MeOH)])	Log FC ([Maceration (H2O)] vs [Soxhlet (MeOH)])	Log FC ([Maceration (MeOH)] vs [Soxhlet (MeOH)])
Jolantine	Alkaloids	1.55213	0.427378	-4.47373	-21.0925	-20.8395	-16.6188	-16.3658	0.253001
Colchifoline/Colchiciline/Salimine	Alkaloids	1.30107	0.840214	-3.39503	-0.305033	-2.59764	3.09	0.797395	-2.29261
Malvidin 3-O-(6''-acetyl-galactoside)/Malvidin 3-O-(6''-acetyl-glucoside)	Flavonoids	1.82277	0.282657	-9.92925	-10.9185	5.87058	-0.989264	15.7998	16.7891
Tetramethylscutellarein	Flavonoids	1.65194	0.904648	-13.0741	1.8338	-0.804262	14.9079	12.2698	-2.63806
Kaempferol 3-O-xylosyl-rutinoside	Flavonoids	1.32253	0.590456	2.35349	-0.812506	0.434306	-3.166	-1.91918	1.24681
Quercetin 3-O-glucosyl-rhamnosyl-glucoside	Flavonoids	1.30772	0.484336	-2.77929	6.86163	13.0205	9.64092	15.7998	6.15891
Hesperetin	Flavonoids	1.27768	0.654551	-11.4577	2.69296	2.24975	14.1506	13.7074	-0.443204
Pebrellin	Flavonoids	1.258	0.633349	-2.27508	13.0176	12.9476	15.2927	15.2227	-0.0700521
Xanthohumol/Isoxanthohumol	Flavonoids	1.22756	0.346396	-23.1694	-19.9691	-14.3527	3.20033	8.81676	5.61643
Cirsilineol/Eupatorin	Flavonoids	1.22181	0.620644	-2.11475	13.178	13.1079	15.2927	15.2227	-0.0700531
Dimethylmatairesinol	Lignans	1.26526	0.354091	-19.5847	5.71335	2.87639	25.2981	22.4611	-2.83696
Ligstroside-aglycone	Other polyphenols	1.45558	0.739444	-5.7242	1.35324	-0.448004	7.07744	5.2762	-1.80124
Bisdemethoxycurcumin	Other polyphenols	1.42039	1.00329	-2.37436	7.7014	12.804	10.0758	15.1783	5.10256
5-Tricosenylresorcinol	Other polyphenols	1.27573	0.920084	-16.0155	-14.898	-12.6988	1.11754	3.31671	2.19917
Demethyloleuropein	Other polyphenols	1.22709	0.69416	4.85356	0.515065	-0.484637	-4.3385	-5.3382	-0.999702
1,2-Diferuloylgentiobiose	Phenolic acids	1.38493	0.27484	-4.46706	-7.76809	-7.44413	-3.30103	-2.97707	0.323957
Rosmarinic acid	Phenolic acids	1.37417	0.326415	-0.672477	0.00754499	0.616672	0.680022	1.28915	0.609127
1-Sinapoyl-2-feruloylgentiobiose	Phenolic acids	1.31824	0.522056	-1.39338	-0.583451	0.460817	0.809925	1.85419	1.04427
Sinapine	Phenolic acids	1.30656	0.843329	-5.75436	-8.63888	-8.21133	-2.88452	-2.45697	0.42755
Feruloyl tartaric acid	Phenolic acids	1.26207	0.652744	-2.27045	13.3404	13.2124	15.6108	15.4828	-0.128008
